# Supplementary material for: Sensitive red fluorescent indicators for real-time visualization of potassium ion dynamics in vivo
Source: PLoS Biol. 2025 Sep 17;23(9):e3002993. doi: 10.1371/journal.pbio.3002993 (PMC12456824; doi:10.1371/journal.pbio.3002993)
Supplement: S1 Data — (XLSX) [file pbio.3002993.s001.xlsx]

## Sheet: Figure1B_S2-KbpScreening
		Summary of ΔF/F and baseline-normalized brightness
		mNG	Homologues	K+-ΔF/F(%)(230 mM)	Baseline value	Brightness relative to KRaION1 (%)
		1	VAV-Kbp	38.3198	587.173	13.857
		2	GAI-Kbp	16.0912	356.488	8.41295
		3	MNT-Kbp	59.0954	5315.81	125.451
		4	MND-Kbp	55.2229	1528.45	36.0707
		5	MPM-Kbp	40.1311	977.814	23.076
		6	YgaU-Kbp	62.4013	2104.17	49.6575
		7	Ec-Kbp	171.789	4237.37	100
		mApple
			MNT-Kbp	28.2136	4218.08	144.337
			YgaU-Kbp	37.8323	3852.55	131.829
			Ec-Kbp	36.6846	2922.39	100

## Sheet: Figure1E
	ΔF/F (%) values of variants from directed evolution rounds (Figure 1e)
		Screening ΔF/F (%)
	Variant number	Round1	Round2	Round3	Round4
	1	5.7872
	2	8.5077
	3	11.7558
	4	15.4457
	5	16.7897
	6	27.8455
	7	31.3691
	8	36.7417
	9	39.5261
	10	57.8485
	11	64.0975
	12	101.317
	13		4.26419
	14		4.38793
	15		4.60059
	16		5.0018
	17		5.22073
	18		5.24094
	19		6.27168
	20		6.27449
	21		10.1655
	22		14.1413
	23		19.566
	24		20.0623
	25		26.589
	26		28.1765
	27		30.9489
	28		33.7991
	29		35.7382
	30		36.4554
	31		36.6844
	32		38.0117
	33		38.7405
	34		39.3274
	35		46.9611
	36		50.2836
	37		53.1873
	38		57.0948
	39		57.6215
	40		58.094
	41		58.1771
	42		58.6767
	43		59.5496
	44		64.5131
	45		66.2972
	46		66.4533
	47		66.5263
	48		67.4075
	49		67.6048
	50		67.6416
	51		67.8558
	52		67.9824
	53		68.1563
	54		68.975
	55		69.094
	56		69.7636
	57		69.766
	58		69.8983
	59		69.9176
	60		69.9415
	61		70.3843
	62		71.206
	63		71.5786
	64		71.6409
	65		71.9839
	66		72.0355
	67		72.4003
	68		72.5501
	69		72.7554
	70		73.0047
	71		73.3402
	72		73.3728
	73		73.4446
	74		73.6611
	75		73.7065
	76		73.8069
	77		74.0082
	78		74.5231
	79		74.6784
	80		74.8089
	81		75.0244
	82		76.139
	83		76.204
	84		76.2833
	85		76.629
	86		76.7752
	87		76.7893
	88		77.4436
	89		77.97
	90		78.6761
	91		78.71
	92		79.1842
	93		79.6445
	94		79.6608
	95		80.1652
	96		81.5785
	97		81.6324
	98		81.8421
	99		82.4618
	100		82.704
	101		82.9559
	102		83.3245
	103		83.4791
	104		83.5955
	105		84.1561
	106		84.8088
	107		85.7645
	108		86.2748
	109		87.475
	110		89.6036
	111		91.1704
	112		92.661
	113		92.9474
	114		98.8383
	115		99.198
	116		100.76
	117		101.995
	118		106.208
	119		109.637
	120		111.867
	121		120.512
	122		120.537
	123		121.687
	124		121.931
	125		122.23
	126		134.056
	127		134.543
	128		136.716
	129		137.768
	130		140.16
	131		142.9
	132		147.846
	133		150.645
	134		150.893
	135		151.758
	136		160.206
	137		162.538
	138		163.108
	139		163.952
	140		164.985
	141		166.136
	142		168.512
	143		172.211
	144		173.034
	145		176.075
	146		180.204
	147		182.494
	148		182.564
	149		183.349
	150		184.772
	151		185.773
	152		185.964
	153		187.072
	154		187.596
	155		190.32
	156		191.734
	157		193.715
	158		195.837
	159		197.996
	160		199.281
	161		199.863
	162		200.335
	163		202.535
	164		204.569
	165		204.798
	166		206.116
	167		206.431
	168		207.607
	169		208.682
	170		209.269
	171		209.719
	172		210.521
	173		210.895
	174		211.116
	175		211.456
	176		213.211
	177		213.381
	178		215.353
	179		218.347
	180		221.725
	181		222.609
	182		227.186
	183		228.074
	184		230.126
	185		234.561
	186		246.508
	187		253.576
	188		255.021
	189		263.461
	190		264.236
	191		265.634
	192		267.573
	193		269.067
	194		274.039
	195		287.584
	196		294.568
	197		300.26
	198		313.023
	199		323.987
	200		343.551
	201		349.968
	202		396.263
	203		418.289
	204			-5.15586
	205			4.78945
	206			12.0216
	207			14.9092
	208			18.0237
	209			18.2156
	210			21.9582
	211			22.438
	212			25.3954
	213			30.1064
	214			30.246
	215			31.7465
	216			35.9252
	217			36.1695
	218			37.7224
	219			39.6155
	220			40.3221
	221			41.5784
	222			44.117
	223			47.1791
	224			48.3569
	225			49.8836
	226			56.5661
	227			57.4647
	228			58.529
	229			59.8638
	230			60.5093
	231			60.7711
	232			61.469
	233			63.5365
	234			75.1656
	235			76.0554
	236			76.8319
	237			77.3989
	238			86.2799
	239			88.269
	240			92.5699
	241			95.1347
	242			98.0921
	243			101.163
	244			104.993
	245			111.405
	246			112.74
	247			113.996
	248			115.819
	249			117.18
	250			123.278
	251			124.404
	252			127.378
	253			128.661
	254			134.279
	255			137.542
	256			145.96
	257			157.031
	258			157.842
	259			159.317
	260			180.263
	261			182.793
	262			186.876
	263			192.878
	264			201.209
	265			201.366
	266			202.213
	267			202.256
	268			210.422
	269			216.31
	270			217.977
	271			226.387
	272			233.994
	273			234.613
	274			235.678
	275			239.315
	276			241.043
	277			245.858
	278			246.504
	279			247.254
	280			251.538
	281			251.913
	282			252.951
	283			256.842
	284			262.652
	285			263.385
	286			266.307
	287			269.151
	288			269.893
	289			274.709
	290			281.784
	291			285.256
	292			285.317
	293			288.676
	294			288.998
	295			293.238
	296			295.463
	297			296.318
	298			297.225
	299			297.504
	300			298.996
	301			300.95
	302			301.081
	303			306.158
	304			309.953
	305			310.416
	306			312.928
	307			313.129
	308			313.74
	309			314.298
	310			315.266
	311			315.755
	312			318.477
	313			318.485
	314			318.66
	315			319.113
	316			321.015
	317			321.931
	318			326.799
	319			327.558
	320			328.963
	321			329.068
	322			329.312
	323			330.35
	324			330.725
	325			330.9
	326			332.33
	327			333.211
	328			333.534
	329			335.392
	330			337.381
	331			341.613
	332			343.2
	333			343.916
	334			344.134
	335			349.202
	336			353.573
	337			354.175
	338			357.342
	339			363.536
	340			364.913
	341			365.019
	342			368.648
	343			368.997
	344			371.257
	345			372.522
	346			372.522
	347			373.028
	348			374.066
	349			378.646
	350			380.801
	351			382.606
	352			388.835
	353			390.51
	354			392.203
	355			396.39
	356			396.722
	357			397.106
	358			399.348
	359			400.351
	360			401.372
	361			403.212
	362			408.804
	363			410.2
	364			413.271
	365			416.176
	366			417.624
	367			418.331
	368			427.648
	369			431.478
	370			438.457
	371			443.404
	372			446.047
	373			462.893
	374			464.036
	375			464.612
	376			468.188
	377			474.609
	378			483.002
	379			485.061
	380			486.779
	381			489.231
	382			500.266
	383			502.386
	384			503.477
	385			504.506
	386			557.897
	387			564.326
	388			591.554
	389			596.5
	390			601.298
	391			607.911
	392			612.866
	393			628.247
	394			653.991
	395				3.97763
	396				4.28738
	397				5.20227
	398				5.28088
	399				5.58778
	400				5.63476
	401				5.6721
	402				6.08738
	403				6.21801
	404				6.4994
	405				6.51727
	406				6.55192
	407				6.63271
	408				6.71846
	409				6.75722
	410				6.88105
	411				6.88893
	412				7.09406
	413				7.62773
	414				7.63679
	415				7.7222
	416				7.96046
	417				7.96458
	418				8.16249
	419				8.27566
	420				8.34639
	421				8.34924
	422				8.47358
	423				8.53751
	424				8.58927
	425				8.60253
	426				8.61201
	427				8.70153
	428				8.7152
	429				8.7402
	430				8.80078
	431				8.95078
	432				9.05247
	433				9.07763
	434				9.19039
	435				9.25046
	436				9.37228
	437				9.37589
	438				9.40232
	439				9.45307
	440				9.53403
	441				9.89471
	442				9.98817
	443				10.0413
	444				10.076
	445				10.1935
	446				10.2273
	447				10.3529
	448				10.3568
	449				10.4399
	450				10.9275
	451				13.1131
	452				14.5309
	453				14.6148
	454				14.6316
	455				14.7071
	456				15.8817
	457				15.9907
	458				16.1334
	459				16.4857
	460				17.5174
	461				17.761
	462				19.4473
	463				21.0917
	464				22.5758
	465				23.2167
	466				25.2865
	467				26.9141
	468				27.6943
	469				31.6207
	470				33.9447
	471				34.6242
	472				34.7501
	473				36.9901
	474				38.668
	475				38.7519
	476				39.6496
	477				39.809
	478				40.1614
	479				40.497
	480				40.7403
	481				42.0407
	482				45.2959
	483				45.3462
	484				45.8916
	485				47.6786
	486				49.1197
	487				49.4855
	488				49.927
	489				51.9982
	490				53.9708
	491				54.2728
	492				56.14
	493				56.5961
	494				58.2999
	495				58.4845
	496				58.7151
	497				58.7307
	498				60.456
	499				60.568
	500				60.9342
	501				61.3537
	502				61.3614
	503				61.5646
	504				61.9392
	505				63.9797
	506				67.2768
	507				69.0051
	508				69.131
	509				70.0799
	510				70.7586
	511				70.9851
	512				71.22
	513				71.8504
	514				72.5623
	515				75.4065
	516				76.388
	517				76.9837
	518				79.137
	519				80.2459
	520				80.7171
	521				82.1616
	522				82.9907
	523				84.8024
	524				88.0378
	525				88.1168
	526				88.3891
	527				93.6288
	528				94.2077
	529				95.1054
	530				97.6863
	531				109.401
	532				111.65
	533				111.873
	534				125.161
	535				125.501
	536				125.694
	537				129.093
	538				133.723
	539				135.779
	540				135.861
	541				136.089
	542				137.717
	543				140.989
	544				141.337
	545				154.755
	546				157.228
	547				157.533
	548				161.459
	549				164.832
	550				166.673
	551				167.911
	552				169.383
	553				170.118
	554				170.203
	555				172.551
	556				173.889
	557				173.935
	558				175.755
	559				176.309
	560				178.535
	561				179.447
	562				179.481
	563				181.67
	564				184.765
	565				184.833
	566				189.842
	567				190.729
	568				190.748
	569				192.753
	570				193.17
	571				201.562
	572				202.116
	573				202.607
	574				203.987
	575				204.775
	576				205.908
	577				205.915
	578				207.603
	579				208.29
	580				209.021
	581				209.412
	582				211.336
	583				212.353
	584				212.494
	585				216.127
	586				218.01
	587				218.845
	588				218.868
	589				220.148
	590				222.385
	591				223.529
	592				224.064
	593				227.509
	594				227.738
	595				229.365
	596				229.386
	597				235.378
	598				236.597
	599				237.338
	600				247.496
	601				247.747
	602				249.66
	603				250.315
	604				252.223
	605				252.223
	606				253.167
	607				254.568
	608				254.654
	609				255.879
	610				256.54
	611				259.006
	612				259.233
	613				261.38
	614				262.458
	615				265.072
	616				266.439
	617				266.938
	618				267.002
	619				267.077
	620				267.337
	621				268.755
	622				270.091
	623				272.497
	624				274.057
	625				280.39
	626				284.058
	627				285.232
	628				285.846
	629				286.969
	630				292.112
	631				292.28
	632				293.842
	633				295.988
	634				296.038
	635				296.373
	636				297.599
	637				298.689
	638				299.285
	639				300.454
	640				301.931
	641				303.382
	642				303.5
	643				305.158
	644				306.609
	645				306.76
	646				308.204
	647				308.48
	648				311.098
	649				312.082
	650				315.712
	651				315.746
	652				316.628
	653				318.489
	654				318.598
	655				318.816
	656				319.564
	657				319.84
	658				320.368
	659				321.668
	660				323.212
	661				323.509
	662				324.177
	663				325.05
	664				327.105
	665				329.26
	666				329.731
	667				330.587
	668				330.651
	669				331.451
	670				331.963
	671				332.164
	672				333.666
	673				334.471
	674				334.614
	675				334.748
	676				337.182
	677				338.138
	678				340.428
	679				343.21
	680				344.522
	681				347.903
	682				348.918
	683				351.857
	684				354.549
	685				355.487
	686				355.723
	687				358.164
	688				358.525
	689				359.708
	690				359.917
	691				359.958
	692				362.644
	693				362.975
	694				363.491
	695				363.743
	696				367.25
	697				368.231
	698				369.649
	699				370.215
	700				372.334
	701				373.358
	702				375.447
	703				376.512
	704				379.18
	705				379.306
	706				381.949
	707				382.418
	708				382.813
	709				383.402
	710				384.106
	711				387.989
	712				390.145
	713				390.9
	714				393.166
	715				395.485
	716				397.344
	717				397.627
	718				398.913
	719				399.3
	720				399.479
	721				399.668
	722				401.04
	723				401.572
	724				402.207
	725				408.051
	726				408.242
	727				411.371
	728				412.051
	729				413.92
	730				414.257
	731				419.665
	732				423.084
	733				430.089
	734				432.396
	735				434.11
	736				435.696
	737				455.54
	738				461.776
	739				469.453
	740				473.978
	741				476.333
	742				502.315
	743				511.469
	744				518.65
	745				532.996
	746				541.545
	747				546.839
	748				555.967
	749				578.896
	750				626.097
	751				638.427
	752				646.618
	753				718.182
	754				725.263

## Sheet: Figure2B
	ΔF/F(%) of 13 mutants validated in the HEK293FT cells.
Number of cell	1	2	3	4	5	6	7	8	9	10	11	12	13
1	47.9978	33.8006	26.2715	48.2415	37.3564	9.0557	6.0917	3.0836	38.8555	25.6585	20.2008	26.0233	20.463
2	29.1615	38.1856	26.8397	23.4572	36.2301	12.9082	14.6839	8.0143	36.9451	36.7665	27.2698	30.016	35.323
3	45.0067	45.7586	37.007	30.2288	27.9778	16.8361	10.3135	0.0975	48.3319	35.2662	22.3128	24.7489	33.3984
4	43.8928	60.8019	34.0395	45.7055	44.5588	10.9806	18.1736	17.8015	42.6454	34.87	29.0086	22.8255	12.3747
5	54.9042	50.117	39.3729	47.7325	22.858	8.7445	26.9343	6.2218	26.9911	36.1785	-0.732	33.3971	35.262
6	37.7693	48.4233	22.8158	57.4107	13.5008	16.4146	29.2962	17.9712	37.4207	37.8083	21.5365	24.381	13.142
7	40.383	45.041	30.1727	54.7118	42.4491	13.6799	8.8358	7.5085	21.1621	33.3503	12.3832	23.2525	23.6208
8	39.0447	60.7561	18.7609	45.7162	49.8487	7.3683	18.5644	14.5127	35.274	31.6666	31.2765	29.3859	9.0792
9	41.9428	59.6642	16.9443	46.1452	50.3986	14.4618	16.9414	5.6266	30.7309	38.6781	9.545	18.484	17.9552
10	76.352	47.3817	18.7821	24.2479	48.8786	11.2225	12.7903	12.3055	38.1475	39.7319	34.7711	29.4991	21.3704
11	36.8106	46.2166	20.3953	45.2113	45.8736	12.322	22.3929	10.2937	42.6882	41.5843	13.1245	15.8762	25.8227
12	54.3559	48.4974	27.601	30.0706	53.0412	13.9235	18.9081	4.4277	25.4616	34.33	19.153	18.6173	24.4243
13	45.0529	55.4384	18.2823	22.8225	32.0225	13.6896	17.6892	17.364	46.3297	34.144	30.5343	22.4056	26.2433
14	56.2246	43.6503	20.2258	22.0323	-0.663	11.0266	17.6491	1.9911	39.7206	33.2416	18.0205	23.2878	11.4717
15	56.1719	76.8962	23.7434	25.9131	39.2329	9.3481	28.5314	12.1025	34.762	43.5338	27.615	29.5469	20.2458
16	39.3721	40.0439	21.9968	26.4458	35.3835	14.4296	5.1256	8.7427	36.1906	51.4899	37.7974	21.7868	22.0383
17	38.1108	50.8333	28.613	28.5784	43.3783	21.1883	-14.708	24.4949	44.2267	42.7972	36.0753	19.2043	24.7304
18	41.312	44.6403	21.5959	28.1177	26.5543	14.8834	-14.072	15.1838	17.5726	29.9299	0.7917	25.8027	25.9829
19	42.4544	38.8055	31.902	38.4964	18.6605	21.2575	-14.97	8.3184	27.4613	36.2729	25.1928	23.3552	25.7532
20	53.2597	44.9003	24.7827	37.6767	22.238	11.3859	-19.691	22.6829	12.2027	35.4502	32.8671	31.4408	11.6219
21	57.0528	58.5004	25.3634	29.0888	20.3019	15.2983	13.0655	22.3541	26.7424	47.4719	13.5062	22.0753	17.6597
22	49.5864	60.0093	22.8946	46.0755	25.5532	20.3376	-26.672	13.207	31.3977	35.4267	31.3907	27.4872	42.9862
23	47.7716	62.6354	25.3819		17.2263	13.7512	-16.151	9.3365	26.9827	32.267	31.2961	36.4146	41.8077
24	63.4267	71.7974	30.8743		19.9937	15.188	-14.521	10.9028	9.6035	29.473	20.191	30.7705	32.8054
25	42.1345	47.9244	31.9786		26.1947	10.152	2.0185	6.3496	29.1383	36.0314	22.8358	28.7519	9.2874
26	47.663	65.5695	31.819		22.6855	13.3589	-24.26	12.4682	28.5644	48.8345	22.9518	30.7689	37.5527
27	50.4288	41.5444	29.9953		26.1012	37.5379	-19.985	9.7974	19.92		8.6346	42.5453	36.365
28	36.2001	55.4851	31.9064		32.4657	33.0595	-14.679	14.1181	33.1647		25.39	29.6238	15.5036
29	36.677	58.9253	40.5993		39.6788	37.5142	5.4223	11.8613	26.4831		31.7826	35.9689	9.3967
30	53.041	56.1726	22.8692			29.3071		8.742	35.4696		39.9627	46.371	15.6663
31	49.4408	66.0425	24.6598			42.0732		11.4654	25.1387		2.913	31.9356	12.0709
32	57.7452	58.0997	27.2554			47.9064		15.2017	30.6488		18.5597	46.6383	12.8756
33	51.4464	69.1857	36.3229			36.5658		14.3747	30.3219		20.766	26.0239	14.2533
34	60.7486	67.3842	31.0728			28.7048		2.7041	5.7229		46.4627	38.4901	17.6591
35	54.5809	69.3349	31.7369			32.8897		14.7153	37.4974		46.7932	23.3798	9.2563
36	32.3705	71.5217	30.1968			32.8146		14.059	24.8356		44.1017	21.3127	8.8132
37	43.4856	53.1685	31.6788			22.3715		10.6873	27.7592		26.9604	19.0387	20.686
38	41.9132	36.066	30.1685			25.851		14.2959	28.3154		29.767	15.2587	17.9102
39	44.959	31.6226	32.5797			28.3529		12.083	18.0786		33.1941	17.2134	20.0087
40	52.119	51.707	33.2665			21.2732		12.0055			45.2163	18.59	11.7895
41	56.0604	57.2629	30.545			26.9128		17.9505			42.312	9.009	15.4089
42	46.6106	64.3127	39.48			26.9378		16.6378			44.4743	-4.732	7.8989
43	56.0035	46.0899	37.6317			27.6979		16.3908			36.9608	2.704	15.9795
44	61.0259	72.5386	47.6811			25.7155		9.9671			45.8503	7.267
45	15.8378	41.5343	37.3484			35.3344		6.6907			45.4831	10.8399
46	38.1511	40.3071	36.4219			29.5166		21.7501			31.6715	15.1563
47	35.127	57.429				34.3706		11.1202			35.8401	12.9217
48	61.607	56.3517				34.7787		15.9755			38.5289	8.4031
49	33.0905	54.5399				31.3265		14.784			40.0708	12.7767
50	43.2846	45.3417				36.8854		18.9989			43.0871	3.9475
51	39.5133							10.5638			42.3212	-0.52
52	46.0928							27.2209			37.7033	4.6901
53	67.4236							18.4085			46.3152	22.0947
54	59.1915							20.3163			39.7845	20.2618
55	45.993										44.8381	-1.565
56	72.6658										36.5923	11.2898
57	72.6658										37.6672	-11.65
58	29.0383										57.2456	16.9585
59	52.88										42.1388	-9.248
60	34.6628										28.1031	23.665
61	24.8881										36.6569	10.6558
62	38.1796										43.6823	-13.456
63	49.0087										38.3967	-25.628
64	53.1469										35.6652	16.1692
65	35.994										44.112	4.3708
66	41.8563											15.7565
67	36.3665
68	25.6134
69	37.177
70	31.4115
71	54.0213
72	23.8647
73	41.0986
74	35.3005
75	33.6801
76	49.5976
77	41.0612
78	38.1698
79	60.996
80	52.0823

## Sheet: Figure 2E
ΔF/F(%) of a range of leader sequence variants in response to 200 mM K+
Number of cell	Asp	Azu	CRFR	EtBR	IgK
1	73.8441	56.6228	137.412	107.675	102.164
2	86.8987	186.898	49.7977	95.9134	101.347
3	99.8808	144.426	41.7852	115.625	80.1031
4	111.303	151.28	42.5743	122.11	102.068
5	127.971	150.61	87.5528	102.043	100.07
6	77.8586	69.8063	36.8083	116.904	101.599
7	160.239	167.333	100.441	121.489	90.9012
8	186.649	134.588	64.4625	114.912	103.301
9	92.1348	126.301	45.9731	125.803	109.077
10	150.026	123.918	55.4802	119.239	112.485
11	105.238	99.5658	49.077	98.2044	100.787
12	131.083	99.582	80.3912	117.046	109.644
13	140.831	174.195	51.0054	123.521	91.2774
14	102.549		78.5371	101.547	94.1931
15	108.254		53.2988	100.994	118.773
16	114.878		77.9019	109.099	91.2889
17	95.3579		126.855	132.457	94.2955
18	164.659		110.324	99.7256	97.2724
19	147.788		46.3476	107.776	101.116
20	147.394		12.2117	98.9152	96.6847
21	157.414		91.0458	113.475	76.2606
22	124.755		117.273	111.37	111.224
23	225.702				109.398
24	143.59				99.6558
25	169.587
26	169.444
27	141.304
28	198.107
29	124.692
30	209.187
31	248.195

## Sheet: Supplementary Figure4
Time-course ΔF/F (%) traces of HEK293FT cells expressing RGEPO variants with different leader sequences upon 200 mM K⁺ stimulation (Supplementary Fig. 4)
Time [s]	Asp-1	Asp-2	Asp-3	Asp-4	Asp-5	Asp-6	Asp-7	Asp-8	Asp-9	Asp-10	Asp-11	Asp-12	Asp-13	Asp-14	Asp-15	Asp-16	Asp-17	Asp-18	Asp-19	Asp-20	Asp-21	Asp-22	Asp-23	Asp-24	Asp-25	Asp-26	Asp-27	Asp-28	Asp-29	Asp-30	Asp-31	Asp-32	Asp-33	Asp-average	SD		Time [s]	Azu-1	Azu-2	Azu-3	Azu-4	Azu-5	Azu-6	Azu-7	Azu-8	Azu-9	Azu-10	Azu-11	Azu-12
0.229	0	0	0	0	0	0	0	0	0	0	0	0	0	0	0	0	0	0	0	0	0	0	0	0	0	0	0	0	0	0	0	0	0	0	0		0.229	0	0	0	0	0	0	0	0	0	0	0	0
3.777	-0.757576	-0.0881251	-1.16423	0	-0.114745	-0.455581	-0.518135	-1.38004	-0.487805	-2.6393	0	0.357498	0.447486	-2.22567	-0.750408	-0.512821	-0.42523	-0.197012	-0.407166	-0.14313	0.190386	0.286738	-0.0463392	0.253968	-0.176056	-0.529521	0.149813	-0.170441	-0.689655	-0.653488	-0.503525	-0.452489	0.183331	-0.412705	0.659893		3.777	0.15382	0.802139	0.844595	0.0947867	1.22016	0.572183	0.4995	0.0291886	0.190355	0.349803	1.01302	0.796178
6.776	-3.18182	-1.34391	-2.20461	-1.23584	-0.917958	-0.740319	-2.67039	-5.09554	-3.57724	-4.34018	-1.00568	0.139027	-0.737036	-2.95031	-1.30506	-1.72494	-2.01984	-1.47759	-1.79153	-1.41539	-1.95145	-0.537634	-1.62187	-0.285714	-0.924296	-0.211808	-0.0249688	-0.973947	-1.70915	-1.32331	-0.906344	-1.35747	-0.5923	-1.57625	1.17066		6.776	0.495642	2.94118	2.13964	1.80095	2.91777	1.18838	3.6963	0.671337	0.53934	1.39921	1.78485	0.835987
9.795	-1.51515	-0.705001	-0.56973	0.0514933	-0.745841	-0.711845	-0.876843	-4.56476	-1.30081	-2.34604	0.0437254	0.0397219	-0.105291	-2.01863	-1.53344	0.04662	-1.09851	-0.131341	-0.529316	0.0318066	-0.52356	-0.394265	-1.52919	0.15873	0.550176	-0.555997	-0.599251	-0.316533	-0.629685	-0.081686	-1.10775	-0.955254	0.394867	-0.73117	0.95114		9.795	0.341822	0.534759	1.01351	0.379147	1.85676	-0.264085	0.899101	0.291886	0.0317259	0.56843	0.62711	-0.0597134
12.78	-0.909091	-0.286407	0.198167	0.643666	0	0.142369	-1.07613	0.636943	-1.38211	-1.87683	0.502842	-0.0794439	1.00026	-1.86335	-0.946166	-0.37296	-0.60241	0.197012	-0.162866	0.0954198	1.42789	-0.358423	-0.60241	0.730159	-0.242077	0.0794281	-0.0749064	0.754809	-0.869565	-1.76442	-0.503525	-0.653595	0.535891	-0.232783	0.80406		12.78	0.478551	1.9385	1.01351	0.473934	1.43236	0.660211	1.2987	0.846468	1.04695	0.262352	1.01302	1.3336
15.769	-2.57576	-1.14563	-0.644043	-0.46344	-1.60643	-0.711845	-1.23555	-3.18471	-2.92683	-3.16716	-0.437254	0.357498	-0.0789681	-1.91511	-1.50082	-0.699301	-1.55918	-0.837301	-1.26221	-0.0477099	-0.190386	0.143369	-0.417053	0.412698	0.154049	0.105904	-0.873908	-0.462625	-1.61919	-1.06192	-1.30916	-0.955254	0.662812	-0.940982	0.990885		15.769	0.905828	2.54011	1.8018	2.36967	2.17507	1.01232	1.998	0.904845	1.30076	0.655881	1.92957	0.258758
18.773	-2.9798	-1.7625	-1.31286	0	-1.37694	-0.996583	-2.03268	-5.30786	-4.06504	-3.34311	-0.459117	-0.695134	-0.263227	-2.01863	-2.90375	-1.3986	-1.80723	-0.377606	-1.99511	-0.747455	-1.18991	-0.645161	-2.64133	-0.539683	-0.352113	-0.344189	-0.599251	0	-2.6087	-1.51936	-2.06445	-3.01659	-0.338457	-1.56674	1.24396		18.773	0.0341822	2.00535	1.7455	0.379147	1.43236	1.14437	0.999001	1.07998	1.52284	1.18059	2.17077	1.65207
21.785	1.11111	-0.638907	0.495417	2.13697	1.49168	1.05353	1.15584	2.01699	0.487805	-0.175953	0.918233	1.03277	1.23717	0.517598	-0.326264	1.02564	0.708717	0.410442	0.732899	0.795165	2.18943	1.54122	0.926784	1.55556	1.49648	0.979613	-0.0749064	1.97224	0.449775	-0.40843	1.10775	-0.0502765	1.01537	0.875378	0.718884		21.785	0.564006	1.06952	0.281532	0.28436	-0.212202	-0.132042	-0.3996	1.16754	1.04695	0.131176	1.15774	0.398089
24.759	-2.47475	-1.36594	0.148625	0.84964	-0.401606	0.0854214	-0.836987	-1.59236	-1.21951	-1.75953	-0.174902	0.377358	0.526454	-0.621118	-1.37031	-0.41958	-0.531538	0.147759	-0.447883	0.0159033	0.52356	-0.179211	-0.880445	0.698413	0.616197	-0.291236	-0.449438	0.900901	-1.88906	-1.42134	-1.51057	-1.35747	0.0846143	-0.491513	0.868863		24.759	0.46146	1.3369	2.6464	0.0947867	1.37931	1.01232	1.3986	0.583771	0.951777	1.13686	0.916546	0.0597134
27.773	-1.91919	-0.837189	0.619272	1.1586	-0.97533	-0.484055	-0.637704	-2.2293	-2.43902	-1.29032	0.131176	-0.0794439	0.763359	-1.294	-1.95759	-0.745921	-0.815025	0.262683	-0.570033	0.715649	1.2851	0.215054	-0.880445	1.26984	0.330106	-0.105904	-0.574282	1.09569	-1.1994	-1.78075	-1.20846	-2.31272	0.282048	-0.491137	1.07025		27.773	-0.324731	0.334225	0.45045	1.4218	1.27321	0.132042	1.5984	0.963222	0.158629	0.262352	1.39894	1.19427
30.796	-0.30303	-0.68297	1.01561	1.72503	2.00803	0.882688	1.31527	1.06157	1.70732	0.938416	0.940096	1.41013	1.68465	1.91511	0.130506	1.72494	0.42523	0.689542	1.18078	1.17684	3.56973	2.15054	1.11214	2.85714	1.43046	1.56209	0.998752	2.67835	-0.869565	-0.898546	0.704935	0.351936	1.12819	1.14309	0.978528		30.796	-0.341822	1.67112	1.52027	-0.28436	0.583554	-0.132042	0.1998	0.700525	0.348985	0.218627	0.530632	0.437898
33.776	-0.252525	-1.07953	0.29725	1.931	0.573723	0.113895	1.39498	1.38004	0.650407	-1.29032	-0.196764	0.913605	1.21084	0.621118	-1.07667	0.37296	-0.708717	0.0328353	0.610749	0.318066	3.14136	0.681004	1.2975	1.5873	0.770246	-0.026476	-0.224719	2.36182	-1.22939	-1.94413	0.0503525	-1.60885	0.169229	0.328551	1.12053		33.776	-0.0341822	1.67112	1.7455	-1.32701	1.53846	0.132042	0.0999001	0.700525	0.951777	0.0874508	0.868307	0.338376
36.781	-2.47475	-1.74047	0.396334	1.69928	-0.344234	0.113895	-0.677561	-1.06157	-0.731707	-1.34897	0.459117	0.436941	0.421163	-0.414079	-1.33768	0.41958	-0.708717	0.114924	0.732899	-0.28626	2.5702	0.752688	0.60241	1.65079	-0.110035	0.105904	-1.29838	0.608717	-0.71964	-1.87878	-1.00705	-2.26244	0.155126	-0.217041	1.11616		36.781	-0.0341822	2.27273	2.47748	0.853081	2.59947	1.62852	1.6983	0.934034	1.39594	0.655881	1.1095	0.218949
39.791	-0.555556	-1.21172	1.3624	2.36869	2.18015	1.53759	0.9167	-0.212314	0.569106	-0.117302	1.24617	1.46971	1.52672	0	0.195759	0.606061	0.566974	1.13282	0.692182	0.906489	3.85531	1.1828	0.880445	3.52381	1.71655	1.16495	0.124844	3.33577	-0.749625	-0.963895	1.25881	-0.502765	0.733324	0.931544	1.19431		39.791	3.62331	1.60428	1.12613	5.59242	13.0504	6.20599	8.29171	0.40864	0.475888	0.218627	0.62711	2.62739
42.777	-1.51515	-1.58625	0.891751	1.75077	1.43431	0.654897	0.398565	0.636943	-0.487805	-1.58358	0.677744	1.07249	1.42143	-0.258799	-0.91354	0.885781	-0.212615	0.443277	0.447883	0.429389	2.76059	1.07527	0.834106	1.30159	0.726232	0.661901	-0.349563	1.70441	-1.58921	-1.33965	0.0503525	-1.86023	0.733324	0.281715	1.11835		42.777	15.6042	18.0481	28.8288	39.7156	46.8435	22.4472	47.0529	10.829	19.4797	21.2505	17.8485	25.1592
45.772	0.10101	-1.1236	1.41194	2.75489	2.18015	0.740319	1.35512	2.65393	2.84553	0.117302	0.590293	0.635551	1.05291	0.672878	-0.130506	1.21212	-0.141743	0.574618	0.162866	0.524809	3.9505	0.358423	2.03892	1.1746	0.682218	-0.291236	-0.799001	1.50962	-1.55922	-2.56494	0.352467	-0.904977	0.451276	0.684517	1.31464		45.772	23.3293	43.7166	52.1396	64.9289	67.1088	33.3187	71.4286	30.2102	39.4353	40.2711	34.3464	39.7691
48.763	-2.77778	-2.55563	1.01561	1.80227	-0.0573723	-0.0854214	-0.398565	-1.27389	-1.13821	-0.762463	0.0655881	0.456802	0.921295	0.362319	-1.99021	0.18648	-0.992204	0.180594	-0.610749	0.715649	3.37934	0.0358423	-0.463392	1.84127	0.462148	0.317712	-1.22347	2.09399	-1.31934	-2.43424	-1.30916	-3.01659	0.310252	-0.25035	1.42507		48.763	28.6959	64.5053	68.5811	78.9573	80.5836	38.2923	88.3117	47.052	53.2043	55.8811	46.2132	49.6218
51.776	-2.0202	-1.87266	1.38717	2.88363	1.72117	0.683371	0.438422	0.318471	0.406504	-1.17302	0.502842	1.13208	1.3951	1.13872	-0.587276	1.8648	-0.637845	1.03431	0.936482	0.302163	4.71204	0.752688	1.43652	1.87302	1.10035	0.688377	-0.424469	3.21402	-0.83958	-2.00948	0.553877	-2.31272	0.916655	0.59138	1.50122		51.776	18.954	64.7727	63.5698	72.1327	71.4058	29.7975	79.2208	45.7968	48.1282	50.4591	38.8326	38.9331
54.78	0.0505051	-1.8286	2.5514	3.21833	2.75387	1.28132	1.87326	2.44161	3.00813	0.117302	0.677744	1.90665	1.31614	2.01863	0.783034	3.21678	0.744153	1.05073	1.4658	0.445293	4.75964	1.64875	2.08526	2.38095	1.36444	1.16495	0.224719	2.62966	-1.16942	-1.99314	1.25881	-1.30719	0.705119	1.29832	1.47626		54.78	33.8233	93.115	86.7117	93.7441	94.3236	45.5106	102.498	71.3368	70.3046	72.7591	58.5142	57.6035
57.767	-2.42424	-3.10641	1.06515	2.42019	0.114745	0	0.637704	-1.91083	0.0813008	-0.234604	1.18059	1.35055	0.921295	1.13872	-0.685155	1.72494	-0.673281	1.08357	-0.570033	0.604326	3.18896	0.716846	0.880445	2.06349	0.836268	0.0529521	-0.499376	2.82445	-1.94903	-2.15651	-0.60423	-2.76521	0.0423071	0.162117	1.53759		57.767	34.6437	102.473	93.5248	98.1043	98.6737	47.6673	110.49	78.5464	76.1739	77.6563	63.7723	61.047
60.784	-0.656566	-1.93875	2.08075	3.75901	1.83592	1.50911	2.1124	2.86624	2.60163	1.11437	1.59598	2.06554	1.63201	3.05383	0.0978793	3.17016	1.16938	1.26416	1.83225	1.09733	5.66397	2.40143	2.22428	3.61905	1.67254	1.37675	-0.0499376	3.40881	-1.64918	-2.15651	0.704935	-1.05581	0.973064	1.49685	1.68391		60.784	36.2844	111.297	97.6914	105.308	104.297	49.8239	115.285	83.8004	79.9492	81.6791	65.8948	63.2365
63.784	-0.858586	-1.93875	2.47709	3.91349	3.15548	1.39522	1.59426	1.59236	1.54472	1.34897	1.55225	1.6286	2.18479	1.24224	0.130506	2.89044	1.20482	2.19997	1.18078	1.86069	5.66397	1.43369	1.43652	3.49206	1.5625	1.77389	0.324594	3.40881	-0.629685	-2.46692	0.553877	-2.16189	1.39614	1.39657	1.67683		63.784	37.0535	115.508	102.646	108.057	105.995	51.8926	119.98	89.6964	83.7881	85.352	70.2846	65.5056
66.771	-2.47475	-2.95219	1.65965	2.85788	0.286862	-0.0569476	-0.079713	0.530786	-0.162602	-0.762463	0.524705	0.436941	0.86865	-0.10352	-1.20718	1.8648	-0.885897	0.607454	-0.0407166	0.0318066	4.85483	1.07527	1.57553	2.38095	1.12236	0.185332	-1.29838	2.84879	-2.54873	-3.00604	-1.0574	-3.51936	0.35256	0.118463	1.79845		66.771	37.2928	117.58	103.773	108.626	107.268	51.5405	119.78	92.732	86.1675	87.8443	70.9117	67.0382
69.787	-1.71717	-3.01829	2.42755	2.93512	1.31956	0.82574	0.278996	0.636943	0.243902	0.762463	0.765195	1.50943	1.07923	1.60455	-0.946166	2.47086	-0.0708717	1.0179	-0.12215	1.16094	6.28272	0.716846	1.76089	3.20635	0.96831	0.953137	-0.324594	2.97054	-2.03898	-2.38523	-0.503525	-2.76521	0.634607	0.686049	1.84951		69.787	37.2586	122.66	106.081	111.185	110.345	51.8926	123.377	95.5633	86.8972	88.9375	72.3589	68.133
72.76	-2.57576	-2.95219	2.17984	3.26982	1.37694	0.427107	0.836987	1.59236	1.62602	0.821114	0.24049	1.50943	1.36878	1.65631	-0.261011	2.42424	5.03574e-14	1.19849	0.895765	0.811069	6.66349	1.6129	2.22428	2.53968	0.748239	0.794281	-0.82397	3.48186	-1.13943	-2.61395	0.251762	-2.71493	0.535891	0.848664	1.90454		72.76	38.3524	127.34	109.797	112.133	111.777	52.6849	125.275	98.3363	90.9898	91.2112	74.4814	69.2277
75.764	-2.72727	-2.59969	1.61011	2.96087	1.54905	-0.0284738	-0.159426	-0.530786	0.406504	-0.645161	0.743332	0.953327	1.31614	0.414079	-0.848287	2.28438	-1.45287	0.738795	-5.78618e-14	0.540712	5.66397	0.9319	1.48285	2.34921	0.946303	0.423617	-0.873908	3.18968	-2.75862	-2.76099	-0.755287	-3.31825	0.705119	0.295482	1.89262		75.764	39.6172	128.61	111.205	115.355	113.899	54.5335	127.572	99.2411	91.0216	92.4355	75.0603	70.3424
78.779	-1.16162	-3.01829	2.79911	3.60453	1.6638	0.740319	0.836987	1.69851	0.162602	-0.645161	1.115	1.80735	1.31614	1.91511	0.424144	4.00932	0.248051	1.34625	0.447883	0.763359	7.37744	1.54122	2.54866	2.95238	1.38644	0.926661	-0.699126	3.79839	-2.33883	-3.52884	0	-3.01659	1.24101	0.977643	2.16155		78.779	39.3779	129.612	111.655	115.355	113.74	53.8292	127.473	100.934	92.2589	93.3975	75.9286	71.1584
81.764	-1.0101	-3.34876	3.12113	3.91349	2.98336	1.30979	1.71383	4.67091	3.25203	1.17302	1.44294	1.9861	1.7373	2.32919	0.228385	4.70862	0.42523	1.80594	1.09935	0.858779	7.13946	1.64875	2.27062	3.65079	1.47447	1.40323	-0.449438	4.43146	-1.85907	-3.39814	0.453172	-2.46355	0.634607	1.49506	2.27484		81.764	39.8223	131.417	114.245	116.209	116.976	55.5018	130.17	104.116	94.6383	96.6331	78.0994	73.2285
84.768	15	5.17735	17.9341	16.5551	15.1463	14.123	18.7326	33.121	23.4146	17.2434	11.4998	6.73287	5.08028	11.0766	1.04405	6.01399	0.42523	1.26416	1.26221	1.4472	7.37744	3.15412	3.75348	3.46032	0.902289	1.3238	-0.82397	5.08887	-1.76912	-2.79366	0.302115	0.653595	2.07305	7.42413	8.26661		84.768	41.2579	136.898	117.849	121.611	119.31	57.2183	134.565	106.334	98.0013	98.8631	79.9325	75.0796
87.77	30.5556	14.8491	35.4719	28.862	34.4234	29.8405	33.8382	57.7495	42.1138	30.4399	22.8902	17.9742	18.3733	26.5528	16.5742	21.7716	14.0326	9.86702	17.2638	6.63168	25.4165	23.2616	22.4745	17.1429	16.2192	16.9711	9.16355	22.3764	11.5442	8.1686	23.716	20.2614	11.2678	22.3654	10.575		87.77	41.8048	138.636	119.764	125.024	122.387	56.9102	137.463	109.224	100.063	100.394	81.2349	77.4283
90.771	45.7071	23.5735	52.861	41.4264	53.0694	45.4157	47.7481	84.8195	64.3902	43.0499	34.4993	27.428	28.7444	42.236	26.6884	31.0023	22.5018	16.6803	28.9495	10.3849	42.4084	37.6703	34.0593	26.7937	26.2324	26.9526	16.2297	34.3073	21.4693	15.2589	37.3615	32.7803	17.078	34.5387	15.0798		90.771	39.959	140.374	119.82	122.559	120.212	57.5264	136.064	109.224	98.5406	100.044	79.7877	76.4132
93.776	46.7172	20.2468	53.5298	39.6498	54.3316	44.8462	46.8713	87.3673	66.9919	37.8886	31.0232	21.8272	23.7957	38.1988	22.5775	29.4639	17.4699	11.3282	26.7508	3.59415	41.5992	36.5233	30.4449	22.127	22.9093	23.3783	11.186	32.3837	18.9205	9.80232	35.146	32.6797	10.4922	31.8807	17.2361		93.776	41.4801	141.176	119.932	124.645	122.812	57.2183	138.961	110.654	100.888	102.186	82.055	78.6226
96.775	75.7576	40.0088	83.3044	64.0319	87.1486	73.918	73.8541	129.83	100.813	64.5748	54.5037	43.7934	45.6699	66.8219	46.3948	53.8928	39.3338	29.9622	52.4023	18.8136	72.9177	64.7312	59.2678	44.0317	46.5229	48.6365	30.4619	59.8003	41.4093	28.7861	66.5156	60.3821	28.783	57.4872	22.3608		96.775	41.6339	143.516	121.903	125.592	123.767	57.5264	139.361	110.683	101.396	102.055	82.2479	78.8416
99.775	90.7576	47.6316	97.2504	74.7683	103.844	84.7096	83.3798	147.665	117.073	74.3695	61.0407	51.6981	54.0932	78.2091	55.1387	63.4033	47.4132	36.7756	63.6808	22.8372	88.1485	77.8853	71.0843	52.6984	57.3724	59.3593	38.2522	71.5851	51.5442	36.2686	78.4491	72.9512	34.5367	68.0568	25.2558		99.775	41.2579	144.385	121.678	126.445	123.501	57.7465	138.262	112.055	101.523	101.924	82.2479	79.3193
102.808	98.6364	52.0599	107.679	80.587	114.687	91.8565	89.6373	158.493	125.772	77.1848	66.9873	56.6832	59.5683	85.4037	60.6852	69.7902	52.8349	41.865	71.987	25.7475	98.8577	87.8853	79.4717	59.7778	65.0528	67.2756	43.3708	82.7368	58.9505	41.1371	88.3686	81.3474	38.0623	75.1648	26.9714		102.808	41.6852	145.455	121.678	125.687	122.918	56.6021	139.361	112.96	103.077	103.192	82.8751	79.7771
105.767	105.101	54.9901	113.822	85.2472	122.26	96.3269	94.8187	164.862	132.683	81.4076	70.9882	60.3575	63.701	89.648	64.7961	74.5455	56.4493	45.3948	78.3795	27.8626	108.091	95.3405	84.9861	64.4127	70.7086	72.2266	48.1648	89.9683	65.3373	44.2085	94.4109	88.4867	41.1084	80.3361	28.1093		105.767	42.4714	150.535	124.212	129.953	126.79	59.0669	145.255	115.061	103.648	105.378	84.274	81.8869
108.78	111.212	58.6473	120.882	90.4222	130.063	102.563	99.2427	174.735	139.675	87.8592	73.9834	63.2373	68.1495	95.4969	69.5922	79.8601	60.7016	49.7948	85.1792	30.1845	117.658	101.9	92.1223	69.619	75.6382	78.6074	51.7104	96.0068	71.4843	47.2472	101.813	95.1232	43.3789	85.8724	29.6829		108.78	40.9674	147.727	123.818	128.152	125.782	58.1426	141.558	113.719	103.617	104.679	83.1645	81.2301
111.774	116.162	60.4979	125.836	95.2369	136.087	105.894	102.989	181.104	146.911	90.8504	77.5689	66.6931	71.045	100.518	72.5938	83.8228	64.5287	52.4873	89.6173	31.5045	124.988	108.387	97.0806	73.5873	80.7879	83.426	55.4557	102.337	76.1319	50.2042	108.912	101.408	46.0302	90.3237	30.8894		111.774	42.1466	150.602	123.367	129.194	126.844	59.1549	145.055	116.287	104.188	106.296	84.1775	82.3248
114.767	121.111	63.2738	130.666	97.9145	141.595	110.905	106.736	186.837	152.276	92.434	79.1648	68.4806	73.1772	105.435	76.3785	86.3403	67.5408	54.9171	94.0554	33.0153	130.985	112.724	101.761	76.8889	84.441	86.7355	57.3034	105.162	78.5007	52.3281	112.79	105.43	47.1584	93.7715	32.0325		114.767	42.215	149.532	123.874	126.635	128.064	57.7025	142.557	116.112	105.108	106.559	84.3705	84.4546
117.775	123.182	65.2787	134.258	100.257	144.406	112.642	107.931	189.384	151.545	93.0792	81.9195	70.3078	75.5199	105.952	78.0098	89.324	68.214	56.3126	96.0098	33.4128	134.365	115.412	102.873	77.746	86.2456	89.4096	58.7016	110.86	81.3193	53.4226	114.703	106.586	47.793	95.648	32.3524		117.775	42.0783	152.607	124.887	128.72	126.366	59.243	143.357	116.025	106.123	105.422	85.1423	82.7428
120.779	126.818	64.9042	135.744	102.497	147.562	115.177	109.406	193.1	156.829	95.9531	81.9851	71.4002	76.8887	109.783	79.5106	91.4219	69.8086	56.9693	97.8013	33.6991	137.934	117.993	107.183	81.1746	89.5687	91.4482	60.9238	112.588	83.958	55.0237	118.479	111.061	49.034	97.9887	33.2132		120.779	42.2663	153.543	127.083	130.047	127.639	60.0792	145.055	117.075	106.726	108.395	84.9493	84.2556
123.766	131.818	68.1207	140.847	106.437	152.955	119.704	115.424	199.151	163.333	100	86.1828	74.1609	80.4422	113.147	82.9364	93.1935	73.2814	59.5797	102.199	36.3073	144.36	123.835	111.863	85.3968	93.772	95.9756	63.5705	117.653	87.0765	57.6213	124.22	115.586	51.5583	102.173	34.2621		123.766	42.8132	154.412	125.394	131.469	130.345	58.5387	144.855	118.272	106.25	107.871	85.5765	84.9323
126.778	132.02	68.6715	141.665	107.775	156.569	119.846	114.508	201.274	162.358	100.528	86.3577	74.28	80.1263	114.545	84.2741	95.4779	74.0609	61.0901	104.316	36.8162	147.644	124.265	111.26	84.6667	93.86	96.4257	64.0949	118.31	87.7961	56.7228	124.773	116.541	51.4737	102.86	34.6243		126.778	42.6765	154.947	126.52	130.995	132.467	60.1232	148.452	119.644	108.407	109.794	85.7212	86.3057
129.799	134.495	69.707	145.554	109.526	158.692	121.697	117.258	203.715	164.878	102.991	87.9755	76.0874	82.2058	117.495	85.8075	97.4359	75.7264	62.0588	106.352	37.1024	150.785	126.559	115.663	86.7619	95.8627	99.7088	66.0674	122.279	90.8846	58.6832	127.795	118.552	52.616	105.121	35.115		129.799	43.1379	156.885	126.408	131.943	130.08	59.243	147.852	118.651	107.836	109.838	87.0236	86.0868
132.77	137.475	70.7204	148.6	111.818	162.364	124.943	119.57	207.431	169.919	103.402	90.3804	77.6564	83.9695	118.841	87.863	99.5338	76.5415	63.9796	110.464	38.6132	156.164	130.251	117.563	88.3175	99.3618	101.8	67.8901	125.298	92.2639	60.3169	130.111	121.116	53.6737	107.522	35.9425		132.77	42.7277	157.62	127.027	132.986	131.194	59.9472	147.752	119.586	107.931	108.876	85.6729	87.3408
135.77	140.758	72.0864	151.003	115.191	166.322	127.762	122.2	211.996	173.333	105.103	92.0638	80.1589	86.6807	122.516	90.2447	102.797	78.9865	65.8348	111.971	38.7882	159.115	133.226	121.038	90.9524	101.893	103.786	69.2634	128.829	94.8426	61.9833	133.535	123.63	55.1967	110.093	36.6562		135.77	42.967	160.027	127.365	134.313	132.149	59.0669	149.65	118.739	108.439	109.445	86.5412	87.8782
138.771	141.97	72.3067	153.183	116.169	167.24	127.677	122.718	214.225	175.203	105.806	92.523	80.0199	87.2861	123.81	90.8972	104.196	80.085	66.393	113.681	39.4879	162.351	135.161	122.196	91.1746	101.21	104.527	69.9376	130.972	96.2519	62.6041	134.391	124.585	54.8301	111.063	37.172		138.771	43.2576	161.297	128.885	134.313	132.838	60.2553	151.249	119.965	110.596	112.287	87.7472	89.6497
141.778	143.232	73.0117	154.422	117.688	169.478	130.239	123.754	215.393	177.073	107.273	94.0315	81.5889	88.6549	124.327	92.398	103.73	81.0064	68.1005	116.164	39.8696	165.017	137.563	123.216	93.2698	104.379	107.069	71.4856	132.652	97.2414	64.1235	137.412	125.138	57.0159	112.637	37.3288		141.778	43.4285	161.096	128.941	135.45	131.512	60.6954	149.75	120.811	110.343	111.5	87.8437	89.2715
144.779	145.202	74.0692	157.072	120.134	171.543	131.577	126.704	221.231	179.919	110.029	95.059	82.8401	90.4185	128.054	93.9967	106.34	81.9277	68.6423	117.101	40.8238	168.539	138.853	126.83	95.2381	106.206	108.155	72.7091	134.259	97.8711	64.679	139.527	127.753	56.889	114.551	38.2173		144.779	42.9499	162.299	126.858	133.27	132.785	60.8275	150.15	120.52	109.994	110.888	87.3131	89.7293
147.767	144.343	73.6506	156.601	119.001	171.715	130.752	125.508	220.913	180	110.029	95.1028	83.3764	91.1029	127.899	94.0946	106.62	82.0695	68.3796	117.508	40.2831	168.634	139.14	127.201	94.4127	106.096	108.764	72.9338	135.744	99.0105	63.6824	139.376	127.753	57.5377	114.522	38.1932		147.767	43.1892	163.904	129.279	136.493	134.164	60.8715	153.347	120.14	110.374	111.806	89.3874	90.5255
150.779	145.808	74.2234	158.088	120.366	173.437	133.058	126.664	221.231	179.837	109.56	96.808	84.8461	90.8397	127.277	95.4976	106.667	83.1325	70.1363	117.834	41.6031	170.109	141.828	128.128	95.8095	108.099	109.981	73.8077	137.4	98.7706	65.6265	139.325	129.11	58.7082	115.564	38.1225		150.779	42.6594	163.369	127.083	135.45	132.255	60.0792	150.949	121.074	111.802	112.724	88.0367	90.1075
153.782	148.232	74.9284	160.689	122.168	179.116	135.051	128.856	224.628	183.089	112.551	97.6388	85.9583	93.314	132.453	97.292	109.557	85.613	71.3512	120.48	43.0503	175.012	144.731	129.425	97.8095	109.155	111.597	75.5056	139.226	103.088	66.9498	143.404	132.881	59.1031	117.997	38.9404		153.782	43.155	164.639	129.392	135.261	132.891	61.1796	153.347	121.074	112.468	113.118	89.1944	90.6648
156.774	147.828	75.4131	160.168	122.116	176.477	134.282	127.939	223.461	183.171	112.141	97.923	85.5015	93.6562	130.435	96.1501	109.697	85.4713	70.1198	120.195	42.0324	174.06	142.294	130.028	97.873	108.055	111.252	74.6567	138.325	100.42	65.9206	142.346	130.97	59.5121	117.269	38.7178		156.774	43.1379	164.84	127.365	134.313	133.74	58.7148	151.748	121.133	111.041	112.593	87.9884	89.9084
159.773	147.525	73.6065	160.144	123.146	178.084	134.226	129.255	225.478	183.415	112.727	97.4858	85.4816	92.7086	131.263	97.031	108.671	84.2665	70.8094	120.318	41.6349	174.346	143.082	130.399	97.5556	108.693	111.438	74.9064	139.469	100.93	66.3127	142.195	131.423	58.5954	117.473	39.1568		159.773	43.907	163.904	128.885	133.934	134.642	59.6831	154.146	121.833	112.31	112.68	88.2296	91.2022
162.77	150.859	75.8757	163.314	125.129	177.74	135.678	130.69	228.769	185.203	113.724	98.3166	86.3754	93.6036	131.936	97.4551	110.256	85.613	72.8123	122.313	42.7958	178.391	145.054	131.279	98.5079	110.475	112.258	75.9551	140.711	102.609	67.538	144.109	131.775	59.089	118.976	39.5548		162.77	43.5139	166.176	127.872	137.82	135.597	61.2676	153.247	120.957	111.199	112.593	88.7603	91.0828
165.762	153.232	76.052	164.602	125.309	180.207	135.934	131.885	229.512	188.699	116.305	98.6445	86.9315	94.5512	133.747	98.7602	113.147	86.9596	72.5497	123.86	43.5115	180.01	145.054	132.391	98.9524	110.475	113.476	76.5044	142.342	103.688	67.3583	146.576	132.328	59.4133	120.09	40.003		165.762	43.4627	166.845	128.885	136.588	133.846	60.2553	151.848	121.979	111.802	113.599	87.9884	91.3416
168.783	151.717	75.5673	164.231	127.163	182.272	137.756	131.885	233.97	188.699	115.836	99.366	87.7855	96.0779	134.679	99.9347	112.727	87.4203	73.3541	125.122	43.257	181.104	147.025	133.735	101.46	111.004	114.906	77.3034	144.339	104.708	67.783	146.475	135.395	60.0338	121.033	40.4093		168.783	43.3088	165.842	130.068	134.976	133.74	60.2993	152.448	121.512	111.992	112.943	88.8085	91.1823
171.778	152.475	75.8317	164.355	127.24	182.215	137.301	131.925	230.786	188.455	114.018	99.9781	88.0238	96.4201	132.919	99.478	112.121	86.9596	73.6989	124.552	43.3683	182.294	146.703	133.04	99.7778	111.664	115.409	77.7029	143.608	102.849	68.0281	146.224	134.691	60.4569	120.744	40.1234		171.778	44.2659	165.842	129.11	136.398	135.438	61.9718	152.547	122.037	111.041	112.068	88.4708	91.5008
174.769	154.848	76.3825	166.312	127.575	184.108	138.44	133.679	233.227	189.431	117.595	101.093	88.9772	96.4991	136.905	101.533	115.198	88.6251	74.3228	125.733	43.9249	184.674	148.71	136.515	101.556	112.676	116.548	78.4769	145.313	103.268	68.845	148.943	135.093	60.9505	122.302	40.5793		174.769	44.283	167.981	129.505	137.156	134.854	60.7835	152.947	123.147	113.293	113.555	89.3874	93.2126
177.77	154.596	76.2503	166.658	128.476	182.788	137.158	134.237	234.82	192.033	117.947	101.049	89.1162	96.1569	136.335	100.848	114.359	88.3062	74.3392	126.344	44.402	186.768	148.208	136.423	99.8413	112.808	115.197	78.2272	145.727	104.678	68.6653	148.036	135.143	60.7954	122.325	40.8956		177.77	44.5565	166.644	128.322	135.261	134.642	61.0035	154.346	121.658	112.056	113.249	88.7603	92.3766
180.771	154.192	76.9112	167.476	130.098	184.223	139.123	134.436	232.484	191.789	117.126	102.033	89.136	98.368	137.992	101.501	114.312	88.3416	74.9302	127.565	44.7837	187.435	150.43	138.276	102.317	114.085	117.448	78.6267	146.725	104.648	69.2534	149.597	135.495	61.1902	123.101	40.7284		180.771	44.5394	167.447	127.027	135.829	137.454	61.7077	154.545	121.921	113.293	113.118	88.6155	93.7301
183.769	153.283	76.1401	167.872	128.759	184.165	138.497	134.077	234.501	190.163	116.012	101.705	89.6723	97.0782	136.18	100.718	114.219	89.0858	75.2914	127.28	43.9249	186.007	149.462	136.33	101.016	113.226	116.6	78.1273	146.409	105.877	68.5672	148.993	133.786	60.9223	122.544	40.7731		183.769	45.0521	170.187	129.842	137.82	138.727	62.0599	156.943	121.687	114.055	115.523	90.2074	94.4865
186.783	157.424	76.6028	169.012	130.819	186.173	140.376	135.313	239.915	193.577	120.235	103.061	90.7845	99.1577	140.114	103.948	117.343	89.2275	76.1287	129.682	44.8155	189.957	151.756	140.361	104	114.481	118.427	80.8989	150.085	107.136	69.1554	150.806	136.601	61.7543	124.822	41.607		186.783	47.1543	171.457	130.405	137.63	138.833	63.7764	157.443	123.789	115.419	116.178	90.9793	95.5016
189.78	157.323	77.3078	169.73	131.746	187.78	140.034	135.791	237.686	193.659	120.411	103.389	92.2145	99.7631	139.959	103.817	116.97	90.9639	76.8018	129.682	45.5948	190.624	152.079	140.408	102.984	115.647	118.507	80.2247	148.381	107.016	70.4297	152.971	137.154	62.1351	125.127	41.3532		189.78	47.9405	174.398	132.038	141.137	142.812	65.1408	160.24	125.19	116.244	117.709	92.5229	96.7357
192.779	155.707	76.1401	169.358	130.922	187.263	139.351	135.751	234.926	192.846	118.534	103.935	91.2413	98.7102	140.217	102.838	117.855	89.759	76.4735	128.583	45.5948	191.195	151.864	140.871	103.397	114.107	118.639	80.3995	150.256	106.057	69.7272	150.302	134.439	62.1492	124.528	41.1637		192.779	47.6329	175.067	134.797	140.758	142.546	65.3169	160.34	124.518	117.703	117.184	92.6194	96.1982
195.765	156.263	76.5367	170.275	131.025	187.435	139.351	134.795	238.96	193.821	120	102.667	90.2085	99.2366	140.269	103.524	118.415	90.2551	76.4735	129.642	45.2608	191.623	151.756	140.037	103.429	114.767	117.686	79.975	149.477	106.507	68.6489	150.957	136.4	61.1761	124.753	41.7192		195.765	48.1969	175.067	134.234	139.905	142.281	64.6127	162.238	125.482	117.671	118.452	93.2947	98.0295
198.781	156.515	75.9198	169.482	131.591	186.919	138.895	135.114	236.943	193.415	119.179	103.301	91.0427	99.4999	139.596	102.577	117.809	89.2275	76.9496	128.99	45.4358	192.004	151.505	140.269	103.46	114.635	118.374	80.3246	150.523	107.016	69.0083	151.208	135.797	61.5851	124.67	41.4668		198.781	48.3849	175.668	134.234	139.81	141.751	65.3609	160.44	125.803	118.306	118.365	92.7641	97.711
201.79	156.111	75.7215	170.547	132.158	188.067	140.575	136.708	239.703	194.553	119.003	104.001	92.1152	99.3419	142.909	104.339	118.275	90.9639	76.9824	130.09	45.4835	192.861	153.513	142.122	103.587	115.757	119.884	81.6979	149.915	106.057	69.9722	152.669	135.546	62.671	125.573	41.7825		201.79	49.1027	175.201	132.939	141.232	141.485	64.7447	161.538	126.941	118.845	119.458	92.9571	98.4674
204.773	158.384	76.9773	172.43	133.548	189.099	140.347	136.389	238.217	194.715	119.883	104.11	91.718	100.079	142.288	103.85	119.347	90.6449	77.8197	131.352	46.3104	195.478	152.581	142.261	104.19	115.119	119.38	81.2734	152.715	106.057	70.0212	153.525	136.501	62.812	126.043	41.8984		204.773	50.094	179.211	135.642	143.697	142.706	66.5493	163.337	127.408	119.829	119.589	93.7771	99.0247
207.79	158.788	76.6468	172.38	133.522	189.271	140.661	136.907	241.295	196.26	120.469	104.023	92.711	100.869	142.65	105.024	120.886	91.8852	77.9675	130.7	47.1374	197.097	154.516	142.678	105.016	116.747	119.539	81.3483	152.496	107.166	70.3643	152.87	136.3	62.6287	126.631	42.1702		207.79	50.2307	179.345	135.079	143.033	143.024	65.9331	162.438	128.109	120.019	119.676	93.9701	99.5422
210.778	156.616	75.6114	171.687	132.57	185.313	140.034	134.675	235.456	191.22	118.768	102.973	91.2016	99.6841	141.097	103.002	118.695	90.3614	76.9824	129.357	45.2767	194.574	152.294	142.215	102.698	115.273	118.242	79.3758	151.108	105.247	69.0737	151.611	134.188	61.6274	124.791	41.4864		210.778	50.4016	179.345	136.318	145.213	145.782	66.3292	165.834	129.364	121.161	120.682	94.8866	99.582
213.779	158.586	76.2503	173	135.118	190.361	141.259	138.023	241.932	197.154	120.469	104.832	93.6048	101.632	142.133	105.612	120.466	92.4167	78.5257	131.922	46.215	197.858	153.943	142.354	105.556	116.285	120.281	82.1723	153.494	108.156	70.0376	153.072	136.45	62.5864	127.023	42.3462		213.779	49.342	179.412	135.867	143.791	142.865	66.0651	163.437	126.912	119.194	119.239	94.4525	98.5072
216.766	155.101	74.2014	170.894	133.548	187.722	138.667	136.309	236.093	193.089	120.469	103.498	90.9633	99.5788	140.424	103.752	117.389	90.3614	77.1794	129.642	45.2767	195.478	151.039	141.937	104.476	115.515	117.712	80.8489	152.666	103.928	68.845	150.252	133.585	61.3313	124.902	41.6933		216.766	49.2736	179.679	136.149	142.654	142.653	64.5246	163.437	128.079	119.86	119.414	93.343	98.4873
219.781	155.556	75.1707	170.944	133.007	188.181	139.265	134.835	237.686	192.439	118.299	102.711	91.7378	99.5525	139.027	104.405	118.042	91.0702	77.2451	131.433	44.6724	197.62	152.867	140.5	104.159	114.811	118.56	80.4494	152.155	105.067	69.3841	150.504	134.59	61.7261	125.081	41.8688		219.781	49.9573	180.281	135.304	142.938	142.281	64.5246	163.636	127.904	119.702	118.671	94.3078	98.547
222.77	157.525	75.5673	172.43	134.861	190.304	140.831	137.744	239.278	197.154	121.408	104.7	92.5521	100.632	142.702	106.166	121.119	91.7434	78.1973	132.695	46.0719	198.858	154.158	142.447	105.714	116.065	119.592	81.9975	153.202	107.196	69.6291	152.92	135.948	61.9941	126.77	42.2889		222.77	50.1282	179.545	135.079	142.749	142.228	65.493	162.038	127.904	119.511	118.015	94.7419	99.0247
225.772	156.919	75.1267	173.347	134.166	189.788	140.376	136.947	240.552	195.528	120.176	104.722	92.4727	100.895	142.133	105.971	121.305	91.5308	77.8197	131.922	45.5153	198.525	153.477	143.652	104.349	116.879	120.095	81.9476	154.127	105.487	69.6291	152.518	136.45	61.839	126.551	42.3955		225.772	50.3675	181.818	136.712	143.128	144.721	65.9771	165.235	128.722	120.019	120.638	95.7067	99.0048
228.769	157.626	75.347	173.842	134.681	190.763	140.404	138.143	238.535	193.089	121.232	105.444	92.5919	100.342	142.133	105.253	121.072	91.3891	78.3615	131.8	46.1673	199.143	153.513	143.605	104.825	116.021	120.201	82.6717	153.518	106.207	68.4365	152.669	134.992	62.0787	126.548	42.1612		228.769	49.6838	180.682	135.586	141.896	142.334	65.4049	162.537	128.4	119.575	117.927	93.7289	99.0247
231.777	156.515	74.2454	171.687	134.011	188.985	139.066	136.827	238.535	194.878	121.994	103.782	92.7309	100.974	142.288	104.992	121.212	91.46	78.2302	131.596	45.7061	199.667	154.516	143.883	104.444	115.889	119.804	82.9963	154.103	105.367	69.6455	151.913	134.59	62.121	126.323	42.1319		231.777	50.3504	181.751	135.98	143.223	142.865	64.7007	163.636	127.175	119.765	119.108	94.2595	98.1489
234.781	158.636	74.9284	173.644	135.17	191.05	140.063	137.943	242.675	196.016	120.997	105.116	93.1877	101.632	143.892	106.297	122.331	92.6293	78.4764	133.225	46.7875	202.761	154.014	145.829	106.698	117.121	120.122	83.196	156.148	107.196	69.4658	153.021	135.194	62.121	127.503	42.7589		234.781	49.4274	180.548	137.613	143.318	143.926	64.8327	163.037	128.255	120.685	120.026	94.0666	98.8057
237.763	156.465	73.8048	171.736	134.732	189.099	139.436	136.907	240.021	194.715	120	103.629	92.0556	99.7368	141.511	105.122	120.326	91.5308	77.9182	131.474	45.6743	198.667	153.226	144.022	103.714	115.207	118.745	80.9488	153.811	105.157	68.1751	150.604	133.736	61.289	125.855	42.4046		237.763	49.6838	179.947	134.572	142.085	142.281	65.0528	161.538	127.408	120.082	117.753	93.6324	97.9299
240.781	156.667	73.6506	171.588	135.324	190.935	140.404	137.146	239.915	195.772	120.821	104.985	93.0288	101.579	142.184	105.579	121.678	91.8143	78.9197	132.207	46.2786	202.047	154.086	144.578	106.19	116.241	119.831	82.5718	155.028	106.387	68.3385	152.467	135.143	61.8531	126.825	42.5068		240.781	49.9744	181.083	135.923	143.697	142.759	64.5246	164.935	127.7	119.765	119.502	94.549	98.5868
243.78	159.596	74.664	173.966	136.766	192.599	139.664	137.664	241.826	198.455	122.639	105.99	94.4191	102.448	144.824	106.134	121.352	92.3459	79.4451	134.365	46.7875	206.14	155.448	147.034	107.143	117.32	120.625	82.9213	156.465	106.537	68.9103	153.827	137.054	62.953	128.131	43.1061		243.78	49.1711	179.144	136.318	141.991	141.114	64.6567	161.938	127.963	120.368	118.714	93.0053	99.0247
246.784	158.485	74.5539	174.981	137.358	190.017	140.547	137.704	243.206	195.528	123.46	105.181	93.3267	102.264	143.892	106.721	122.424	91.141	79.8555	134.446	46.5808	205.188	155.412	146.015	104.54	116.109	120.757	82.8464	157	106.477	68.8286	153.122	135.847	62.403	127.764	43.0351		246.784	50.4187	181.217	135.698	141.327	144.668	64.0405	163.137	128.517	121.383	120.289	94.6454	99.2237
249.789	157.727	73.3642	173.421	136.226	191.05	138.126	137.106	241.614	194.715	122.287	104.722	92.7507	101.079	141.925	106.46	122.517	91.8498	78.7555	132.492	46.4059	204.76	154.409	145.181	104.984	116.021	119.857	82.3471	155.612	105.697	67.8647	153.424	134.439	61.2467	126.983	42.9421		249.789	50.1624	181.684	136.149	142.938	143.395	65.0528	164.535	129.013	121.066	119.414	94.356	98.8057
252.756	156.616	73.232	173.446	136.329	190.132	137.927	137.904	239.384	195.122	122.17	103.717	93.565	100.869	143.427	105.775	120.42	90.4323	78.7227	132.41	46.1991	203.76	154.444	145.32	104.921	116.395	119.645	81.8976	156.026	105.787	68.5836	151.057	133.333	62.3466	126.706	42.6519		252.756	51.2049	182.353	136.993	143.981	143.926	65.2289	164.935	128.517	121.542	119.589	95.1278	99.6616
255.765	160.152	73.0557	174.436	137.513	191.05	138.895	138.501	241.826	194.39	121.76	105.706	94.1013	102.027	144.41	105.514	121.818	92.4522	79.8063	133.265	46.9307	204.474	155.591	145.505	107.016	117.077	120.995	83.6704	156.489	106.237	68.845	153.072	135.897	62.3748	127.723	42.8161		255.765	50.9144	184.425	137.05	144.455	142.971	66.4173	164.635	129.159	121.605	120.201	95.1278	98.8455
258.791	158.939	73.254	173.693	137.049	190.476	139.55	139.498	242.463	196.992	121.525	105.247	94.0616	101.895	143.944	107.993	123.403	92.7356	80.266	134.039	46.9625	206.33	154.337	146.154	106.349	116.637	120.201	83.4207	156.708	105.907	68.3222	152.568	135.797	62.2338	127.847	42.9997		258.791	51.0682	180.816	137.275	141.896	144.35	64.7887	165.135	128.167	120.717	119.414	94.4525	99.0247
261.76	159.04	73.0557	173.743	136.972	192.312	138.753	138.661	239.809	195.122	122.17	105.597	94.2205	102.027	144.41	107.308	123.263	91.5663	79.1988	133.062	46.6444	206.092	154.91	146.942	105.937	116.549	120.81	83.6704	157.122	105.877	69.1064	153.374	134.389	61.6556	127.678	42.8729		261.76	50.4016	179.947	136.036	142.37	142.812	64.4806	163.037	128.225	120.812	119.851	94.0666	98.5271
264.781	154.394	71.844	171.91	135.067	189.501	137.101	135.791	236.306	191.789	120.117	103.476	93.565	101.185	142.443	105.481	122.284	91.1765	78.4436	131.881	45.6266	203.855	153.369	144.903	104.635	115.317	119.486	82.2722	156.124	104.258	67.5216	151.259	132.579	61.2608	125.946	42.2564		264.781	50.9144	179.947	136.824	142.844	143.077	63.7764	163.736	128.342	120.558	119.414	93.2465	97.8503
267.781	158.687	73.2761	174.486	137.024	191.165	138.724	138.621	241.932	198.374	123.109	105.116	93.7041	102.553	144.203	106.819	123.403	92.275	79.6749	134.202	46.7875	208.52	156.022	147.729	106.508	116.813	121.499	83.5705	157.025	104.948	69.0083	153.525	135.143	62.1915	128.08	43.2844		267.781	51.6151	181.283	138.514	144.834	145.411	66.2412	165.135	129.393	121.701	120.551	95.8032	99.8209
270.773	157.323	71.2932	172.876	135.53	189.845	137.044	137.106	238.323	192.846	120.117	103.564	92.4727	100.658	142.598	104.241	121.911	90.9993	78.4436	132.125	45.8651	204.855	152.616	145.505	102.857	115.053	119.539	82.2472	156.367	104.168	67.8811	151.36	132.579	60.9505	126.096	42.7454		270.773	49.1711	179.144	136.318	141.991	141.114	64.6567	161.938	127.963	120.368	118.714	93.0053	99.0247
273.776	155.707	71.1831	171.588	135.659	187.091	135.877	136.389	236.837	192.927	119.003	103.87	91.6981	99.3156	139.648	104.078	120.14	89.6527	78.8705	130.904	45.8492	203.427	152.151	143.605	103.143	114.481	117.474	80.6742	153.738	102.459	66.3454	149.748	129.965	60.1749	124.96	42.4299		273.776	50.4187	181.217	135.698	141.327	144.668	64.0405	163.137	128.517	121.383	120.289	94.6454	99.2237
276.812	158.03	71.2932	173.272	137.461	191.107	138.924	138.661	241.932	195.528	122.463	104.875	93.1281	101.474	142.288	105.905	123.124	92.2395	78.772	133.388	46.3263	207.235	153.584	146.525	105.46	115.361	119.222	82.5218	156.416	103.658	67.8157	152.467	131.926	61.8248	127.097	43.2376		276.812	50.1624	181.684	136.149	142.938	143.395	65.0528	164.535	129.013	121.066	119.414	94.356	98.8057
279.779	155.404	69.751	170.993	134.706	189.271	135.336	134.595	235.244	190.894	120.235	103.848	92.711	99.4472	141.46	104.209	121.352	89.1212	77.6556	130.578	44.736	204.284	151.434	144.3	103.302	114.107	117.66	81.2984	155.88	102.579	66.6394	150.201	129.915	61.2184	124.981	42.4251		279.779	51.2049	182.353	136.993	143.981	143.926	65.2289	164.935	128.517	121.542	119.589	95.1278	99.6616
282.776	156.414	70.0375	171.043	135.324	188.698	135.792	137.505	234.82	192.764	121.994	103.345	92.4926	100.158	141.718	102.969	121.119	90.1134	78.263	131.596	45.4994	205.426	152.401	146.525	102.921	114.04	117.818	82.8714	155.052	101.199	66.6394	148.64	130.417	60.4428	125.335	42.5185		282.776	50.9144	184.425	137.05	144.455	142.971	66.4173	164.635	129.159	121.605	120.201	95.1278	98.8455
285.781	156.97	70.8746	171.811	135.299	188.87	136.333	135.99	238.11	192.195	122.17	103.87	92.7309	100.29	142.598	104.763	123.077	90.9639	78.3779	131.678	45.8015	204.712	152.258	145.042	104.603	114.393	118.11	82.7216	156.392	102.459	66.3454	150.05	131.724	60.4992	125.821	42.6302		285.781	51.0682	180.816	137.275	141.896	144.35	64.7887	165.135	128.167	120.717	119.414	94.4525	99.0247
288.779	156.717	71.0509	172.158	137.255	190.075	136.845	136.509	241.826	195.041	122.991	105.597	93.6246	100.737	144.151	105.416	125.781	91.7434	79.1988	131.393	46.374	207.377	154.122	148.007	104.73	115.647	118.613	83.3208	157.341	102.009	66.133	152.165	131.825	62.2197	126.909	43.1939		288.779	50.4016	179.947	136.036	142.37	142.812	64.4806	163.037	128.225	120.812	119.851	94.0666	98.5271
291.772	157.778	71.9982	174.015	138.131	190.935	137.443	138.183	241.614	193.74	125.044	104.985	94.4389	101.395	144.306	105.481	124.522	91.708	79.6093	132.533	46.9784	209.091	154.803	148.795	105.841	116.417	120.095	83.3708	158.096	103.628	66.6394	153.726	131.574	61.5851	127.53	43.267		291.772	50.9144	179.947	136.824	142.844	143.077	63.7764	163.736	128.342	120.558	119.414	93.2465	97.8503
294.768	156.566	70.9407	173.099	137.333	188.927	137.301	137.226	239.915	192.195	120.821	104.504	93.1281	100.316	143.012	105.71	123.217	90.3969	79.1824	132.166	46.2468	207.758	153.763	146.108	104.063	114.723	118.321	82.8464	157.779	101.829	65.9533	150.302	129.311	61.2184	126.248	43.0171		294.768	51.6151	181.283	138.514	144.834	145.411	66.2412	165.135	129.393	121.701	120.551	95.8032	99.8209
297.775	156.667	69.8171	172.777	136.998	189.616	136.39	137.664	238.535	194.715	121.114	104.591	92.9096	98.8681	143.841	104.992	124.802	90.5741	78.772	131.352	45.9128	208.663	153.835	145.737	104.381	114.503	118.798	83.7453	156.416	100.66	65.5448	150.604	129.613	60.8236	126.189	43.2074		297.775	52.7944	183.222	139.64	145.592	148.435	66.9454	167.333	129.422	123.033	121.732	96.9127	100.796
300.786	155.101	69.1562	171.167	133.986	187.378	134.339	134.516	235.138	188.374	121.056	103.323	91.7577	99.4472	140.373	102.806	121.725	89.2275	77.7705	129.479	45.3721	204.426	150.609	144.254	104.063	113.138	116.971	81.1735	155.978	99.6702	64.973	150.05	128.255	59.2582	124.373	42.4111		300.786	54.777	185.495	141.554	146.445	149.231	67.7377	167.033	132.02	125.032	122.475	97.588	100.677
303.759	154.697	70.0154	173.173	136.586	188.927	135.308	136.827	237.261	191.138	121.173	104.7	93.1082	100.421	142.702	104.47	121.958	89.7236	77.9675	130.13	45.9447	206.854	153.047	145.922	103.778	113.556	118.454	82.9963	156.927	100.6	65.9369	151.309	128.105	60.9787	125.597	42.7817		303.759	55.2726	184.492	141.836	144.739	148.753	68.1778	168.132	131.961	124.841	123.174	97.3951	100.975
306.776	156.111	69.1782	172.703	136.895	188.411	135.991	136.07	236.837	190.244	120.821	104.001	93.863	100.342	142.184	104.502	122.984	89.6527	78.9854	130.66	45.9447	207.187	153.943	147.22	103.333	113.754	118.004	83.221	157.804	101.109	65.0547	150.453	129.16	60.8518	125.681	42.7874		306.776	55.3751	185.829	141.216	146.73	149.178	68.618	167.532	131.991	124.461	122.125	98.2634	100.955
309.768	156.818	69.3545	171.117	137.461	189.501	134.169	137.346	237.367	191.301	122.229	104.307	92.0357	98.6312	140.373	104.176	123.357	89.6882	78.3451	130.497	45.4676	206.806	152.151	145.598	103.619	112.742	117.104	81.8477	156.343	99.6102	64.2215	149.547	128.004	60.3441	125.196	42.9859		309.768	55.4777	185.361	140.034	145.592	148.276	69.0141	166.334	132.195	124.08	122.387	98.8423	100.1
312.768	157.626	69.4206	173.718	137.899	190.189	134.254	136.867	238.217	192.927	121.818	104.285	93.3267	100.421	141.356	105.514	123.217	89.4401	78.9361	132.248	46.2786	207.52	152.545	147.405	103.905	114.261	118.295	83.0212	157.901	98.2309	64.2869	150.554	128.959	60.0621	125.906	43.2456		312.768	56.4519	186.965	141.779	148.341	149.337	69.8944	167.832	132.896	125.444	121.819	99.1799	100.836
315.77	155.354	69.6629	172.628	137.667	191.509	135.023	137.585	236.943	192.276	121.232	105.247	93.148	99.7631	142.443	104.372	122.984	90.4678	78.6899	131.23	45.4517	209.043	153.262	146.525	104.635	113.842	118.321	82.5218	157.268	99.97	64.1562	150	129.16	60.8659	125.856	43.1558		315.77	56.0417	183.89	141.047	146.635	147.374	69.6303	166.933	132.72	123.636	123.349	98.4563	100.378
318.768	154.091	68.7156	172.554	136.174	185.714	133.371	135.074	235.775	189.837	119.648	103.17	91.7378	98.0784	140.321	103.556	122.191	88.7668	78.1481	130.008	45.388	203.855	149.749	144.81	102.952	112.852	116.23	81.7228	155.832	97.901	63.568	148.892	126.295	59.9915	124.151	42.5275		318.768	56.1101	187.834	143.243	147.773	148.594	70.3345	169.231	133.217	126.396	124.443	100.338	101.393
321.772	158.737	71.4034	174.412	139.779	192.886	137.358	140.175	242.569	196.098	123.343	106.581	95.0348	101.421	145.031	107.21	125.688	92.3104	80.8077	133.388	46.9943	211.376	154.946	149.815	106.762	115.669	119.884	84.6692	160.433	100.18	65.4141	152.769	130.669	61.9941	128.055	43.7497		321.772	56.281	187.901	142.736	148.626	149.655	69.9824	168.432	133.333	127.094	124.399	99.807	100.916
324.787	157.626	69.5748	174.015	137.925	190.534	135.649	138.302	239.703	192.602	122.933	105.75	94.3396	99.8947	143.478	106.069	124.522	90.6095	79.1003	131.718	46.6603	210.09	154.086	148.239	104.635	114.525	117.395	83.4707	158.412	99.4903	64.5483	151.41	128.607	61.4441	126.587	43.3996		324.787	55.6828	186.698	143.018	146.825	150.027	69.8063	166.533	133.83	126.491	122.868	98.6975	100.896
327.778	157.778	69.8392	174.214	139.135	193.001	136.333	139.139	240.87	195.366	122.522	105.728	94.8957	101.5	143.892	106.493	126.34	91.3536	79.5272	132.858	46.8034	209.472	155.054	148.517	106.317	116.439	119.195	84.8439	160.726	100.69	65.2344	153.172	131.473	61.2325	127.574	43.6115		327.778	56.0246	183.824	141.16	145.308	146.897	68.2218	164.535	131.961	124.334	121.863	97.6363	99.0645
330.782	155.758	69.6409	174.189	138.208	190.82	135.108	136.907	240.552	192.927	121.29	104.045	93.8232	100.447	142.184	104.372	122.657	89.9362	78.5421	131.718	45.9765	207.282	153.871	147.034	103.968	114.635	118.004	82.9713	157.974	99.94	64.1398	151.41	129.261	60.4569	126.062	43.4487		330.782	55.0333	186.965	141.779	147.109	149.814	69.1901	167.532	132.691	124.841	122.606	99.2764	99.0645
333.783	157.98	68.9139	174.313	137.976	189.73	134.88	138.063	240.127	194.065	122.17	104.919	93.8232	100.237	142.754	105.449	123.73	90.5032	78.657	132.003	45.9924	208.139	153.369	148.888	105.841	114.195	118.507	84.3446	158.218	98.5907	64.777	152.115	129.01	60.5556	126.45	43.474		333.783	54.2813	186.965	141.441	147.204	148.488	69.1021	165.634	131.845	124.143	122.256	97.8292	98.9451
336.771	156.465	69.8832	174.56	138.594	190.648	134.909	138.143	239.915	194.715	122.757	105.553	94.4191	100.763	143.634	105.155	125.548	91.3536	79.0346	131.27	46.0878	210.281	155.197	150	103.714	114.899	118.719	83.7953	158.899	99.4603	64.4829	153.273	128.758	60.9223	126.843	43.6401		336.771	54.4351	186.096	142.23	147.393	147.374	67.6937	165.534	132.107	124.048	122.344	97.588	99.383
339.786	158.283	69.4867	175.427	138.955	191.624	136.048	137.465	241.401	193.496	123.695	105.225	93.6246	101	142.909	106.199	125.408	91.5308	79.3794	131.026	46.1832	210.614	155.018	149.166	105.619	114.481	119.116	83.8202	158.924	99.7601	64.1398	151.913	128.658	60.5697	126.975	43.7781		339.786	55.153	185.628	139.64	144.55	148.912	68.3099	165.235	132.662	124.651	122.213	96.8644	99.164
342.755	158.535	69.751	176.195	140.371	193.001	136.845	139.139	242.463	194.878	122.933	105.969	95.6306	100.842	144.772	106.558	124.336	91.6726	79.9869	133.876	47.042	212.375	155.269	150.927	106.254	116.021	119.804	84.5943	159.995	100.09	65.6919	154.079	130.518	61.9377	127.95	43.9556		342.755	55.1188	185.027	141.667	145.498	148.276	67.3415	165.534	132.428	123.604	123.262	97.0092	99.7412
345.767	156.212	70.1035	175.056	138.697	188.812	134.767	135.951	238.429	192.683	120.645	105.028	92.9295	99.6052	141.615	104.6	123.03	89.7945	78.5585	130.863	46.1037	210.376	152.616	148.146	104.508	114.613	117.712	82.3221	158.339	98.4108	64.5319	150.352	125.842	61.0633	125.828	43.356		345.767	53.9053	186.364	139.809	143.318	148.064	67.3856	166.334	131.436	122.811	120.901	97.0574	97.7906
348.782	158.384	69.9934	176.17	140.294	192.025	136.276	139.578	243.312	194.553	123.754	106.384	94.6375	100.553	144.462	106.688	126.853	91.8143	79.9869	133.55	46.883	213.708	154.158	150.463	106.063	116.263	119.433	84.7441	159.411	100.54	64.1235	153.323	130.266	61.4441	127.882	44.068		348.782	53.9908	185.16	140.09	145.592	149.443	67.4736	165.834	132.428	124.175	120.813	96.9609	99.8408
351.767	155.556	68.1868	174.015	138.774	190.361	135.706	136.588	237.792	193.171	121.29	105.313	94.3793	100.158	140.373	106.232	125.128	91.2828	79.1331	131.637	46.1514	210.566	154.409	149.305	105.841	115.251	117.792	83.995	159.216	98.1109	64.9404	151.762	128.406	60.3441	126.399	43.3476		351.767	54.5719	185.227	141.16	146.919	150.345	69.2782	166.733	132.545	125.286	122.737	98.0704	100.02
354.782	153.384	67.592	172.777	138.465	187.952	133.599	135.313	235.881	189.756	120.821	104.394	93.2075	99.6052	141.046	104.437	122.471	89.9717	78.0332	129.52	45.4358	209.139	153.19	147.822	104.603	114.481	118.268	82.8964	158.412	97.961	62.2774	150.856	126.094	60.5556	125.158	43.032		354.782	54.6573	182.487	140.203	146.066	148.064	67.7817	164.036	131.932	123.192	121.382	97.3468	98.1091
357.781	155.859	68.98	174.214	139.392	190.993	135.45	136.867	237.049	190.813	121.935	105.16	94.3198	100.211	142.133	105.775	123.683	90.7512	79.56	131.8	45.9447	210.804	153.835	149.073	105.778	115.207	118.719	83.6954	159.313	98.2609	64.728	153.072	127.149	61.1056	126.413	43.2354		357.781	54.7086	186.765	142.061	147.678	147.958	68.2658	166.533	133.217	124.619	123.087	99.0835	100.04
360.795	155.404	66.887	174.114	138.646	189.157	134.482	135.353	239.066	192.033	120.235	105.444	93.3466	100.158	142.391	104.992	124.942	89.9717	78.3123	130.537	45.3244	210.709	153.047	148.471	105.175	114.217	117.156	83.5206	159.484	97.991	63.8621	151.964	126.496	60.6402	125.864	43.5919		360.795	54.8624	184.893	142.286	144.265	148.276	67.6056	167.532	133.041	125.349	122.169	97.3468	98.5868
363.775	158.939	70.0595	177.508	141.71	193.058	136.703	140.933	243.1	194.39	123.109	107.783	96.425	102.659	146.532	107.863	128.298	93.3026	81.054	134.324	48.0121	215.278	156.057	151.158	107.587	117.055	120.122	85.8926	161.115	102.159	65.0874	155.035	129.512	62.1492	128.908	43.9795		363.775	54.9308	185.561	141.104	146.066	147.586	69.0141	165.135	132.428	124.429	121.425	98.1187	97.9299
366.767	155.152	67.6581	173.272	138.62	188.812	134.254	136.15	237.473	191.463	121.818	104.941	94.2602	100.842	142.857	104.633	125.921	91.5308	79.2809	131.474	46.2627	210.186	153.656	148.703	105.556	115.449	118.268	83.9451	159.289	98.1409	64.3522	152.266	127.954	60.9505	126.224	43.1383		366.767	55.717	184.492	141.216	145.024	149.125	68.4419	167.433	132.954	125.476	122.169	97.974	98.7858
369.774	156.364	68.319	174.461	138.852	191.222	134.653	137.625	241.614	194.309	121.584	105.75	93.4856	100.658	142.65	106.232	125.921	91.8498	78.7884	133.062	46.6126	210.9	153.584	148.61	105.937	115.493	118.639	84.4944	160.75	98.8006	63.6171	153.374	128.004	60.8095	126.879	43.8282		369.774	56.7595	186.965	140.653	145.498	149.867	69.5423	166.334	134.238	125.92	121.819	99.5176	98.4873
372.765	155.707	68.7156	174.585	139.289	191.681	135.08	137.943	239.49	193.496	121.29	106.1	93.9821	100.737	142.495	106.721	126.34	91.7789	79.3137	132.248	46.4218	210.9	153.835	149.212	106.413	116.263	119.116	85.2185	160.579	97.991	63.4373	152.618	127.954	61.2608	126.916	43.5558		372.765	56.2639	185.695	143.3	147.109	149.708	70.3785	165.834	134.092	126.332	123.349	99.9518	99.6218
375.767	155.758	68.3851	173.693	138.465	190.763	134.339	137.744	239.384	193.089	123.402	106.056	94.4191	100.342	142.754	106.754	126.294	91.0702	79.0839	132.655	46.5331	212.089	154.48	150.556	105.365	115.361	118.904	84.3945	159.922	99.4003	63.568	152.367	129.11	61.0069	126.894	43.5855		375.767	56.6399	185.896	144.2	147.204	151.83	70.3785	168.631	134.472	126.618	124.53	100.772	100.279
378.767	155.909	67.4818	174.783	139.444	191.509	134.453	136.429	238.747	191.138	121.642	105.597	94.8759	100.737	144.72	106.264	127.273	90.5386	79.5928	133.103	46.1037	210.709	153.297	149.49	105.619	115.383	118.613	84.2946	158.972	97.931	64.0582	153.877	127.35	60.8377	126.69	43.5022		378.767	56.6228	186.898	144.426	151.28	150.61	69.8063	167.333	134.588	126.301	123.918	99.5658	99.582
381.79	158.182	68.6495	174.882	140.216	192.427	134.823	137.983	239.703	194.553	122.933	106.012	94.5978	101.106	144.513	106.264	129.091	92.2041	80.1346	133.143	47.1692	212.375	154.516	150.417	106.381	115.977	119.142	85.2684	160.287	98.8306	63.2903	152.769	128.306	60.7108	127.481	43.7852		381.79	55.5461	183.957	140.653	142.559	147.958	67.6937	166.034	132.662	125.349	122.606	97.5398	98.2484
384.774	155.101	67.8564	173.892	139.186	189.501	133.428	137.266	238.854	192.276	123.284	106.056	94.2602	100.342	141.874	106.264	125.921	91.8143	79.3958	132.573	46.549	212.47	152.903	149.907	105.873	114.371	117.315	83.9201	158.875	96.7916	62.3754	150.906	125.691	60.2313	126.283	43.5301		384.774	55.4435	185.16	141.385	145.498	148.17	69.1021	166.434	133.625	125.73	122.038	99.3729	99.3232
387.775	153.939	66.7768	171.563	137.539	189.042	131.691	135.393	236.412	190.813	120.88	105.05	93.5055	98.4206	140.942	103.687	125.781	89.511	77.6063	130.822	45.2449	210.376	152.258	147.868	104.698	113.754	116.653	83.3708	157.852	97.1814	62.114	150.957	124.183	59.4839	125.011	43.3256		387.775	56.2468	185.294	143.187	145.403	149.125	68.3979	166.234	133.83	126.523	122.781	98.6975	99.1441
390.773	153.535	66.5565	172.281	136.869	188.985	132.118	134.277	237.686	189.268	122.053	104.81	92.7905	99.3683	140.631	104.241	126.154	89.9362	78.1153	130.334	45.0223	209.519	151.613	148.703	105.714	113.006	115.224	83.4457	159.021	97.901	61.6893	150.201	124.887	59.3569	125.009	43.3105		390.773	56.0075	186.364	143.243	146.445	149.443	69.0141	166.234	133.363	125.286	123.043	97.4916	98.6465
393.769	154.949	66.6226	171.836	137.152	189.157	131.293	136.309	238.004	189.024	123.05	104.526	93.5452	98.8681	142.236	105.188	127.692	89.6173	78.1809	131.433	45.7379	211.233	152.473	149.027	104.921	112.896	116.759	83.6205	159.265	97.1514	62.5551	151.511	124.384	59.9351	125.459	43.4272		393.769	54.401	184.425	140.878	147.583	150.451	68.3099	164.935	134.092	125.095	122.256	98.0222	98.9451
396.778	154.949	66.5565	171.761	137.41	188.468	131.065	135.114	237.473	190.163	121.584	104.7	93.2473	99.8421	141.822	104.796	126.76	90.8221	78.3779	130.537	45.4994	210.709	150.968	148.193	105.714	114.062	116.15	83.7203	159.07	97.6912	61.9343	150.705	125.39	58.6941	125.271	43.3239		396.778	54.8624	185.829	142.455	147.109	150.451	68.1778	167.932	134.618	126.586	123.787	99.6623	99.2436
399.778	156.212	67.8784	173.247	139.289	191.165	133.03	137.585	239.49	191.301	121.701	106.34	94.4786	99.5262	142.495	105.71	127.506	90.8575	79.0182	132.41	46.1196	210.757	152.545	150.324	106.794	114.723	117.236	85.0437	160.409	98.2909	62.9146	152.014	126.094	60.5415	126.456	43.5335		399.778	55.0333	184.225	140.709	144.55	148.329	68.9261	164.635	134.005	124.683	121.95	97.588	98.3081
402.778	153.333	66.5785	172.628	139.212	190.591	131.748	136.349	239.597	192.195	122.405	105.815	94.3198	100.184	142.391	106.558	128.951	91.8498	79.757	131.759	46.9943	213.232	153.728	150.324	105.556	114.569	117.501	85.1935	159.995	98.1409	62.7512	152.367	124.887	60.9223	126.436	43.5764		402.778	55.2042	186.297	142.399	147.488	149.708	70.2025	166.933	134.034	125.571	122.475	100	98.8854
405.773	153.687	66.5124	171.563	137.307	188.468	130.752	135.153	235.244	189.187	121.76	104.307	93.148	98.4996	140.994	104.372	126.061	89.9717	78.969	130.537	45.7379	210.043	151.792	146.942	104.349	112.302	115.912	82.9713	157.706	95.2624	61.7219	149.849	123.529	59.4556	124.669	43.0774		405.773	55.529	186.564	142.511	148.057	149.602	69.5863	166.533	133.012	125.92	122.693	98.9387	98.8256
408.765	153.081	65.6312	171.588	137.204	189.099	130.524	134.954	237.792	188.78	121.173	104.285	92.8302	99.3156	140.373	104.176	126.853	90.2551	78.3944	131.23	45.1813	211.09	151.685	147.266	103.683	112.808	115.912	82.8215	159.192	96.1919	60.513	149.95	124.786	59.3569	124.787	43.4962		408.765	53.3071	180.08	138.682	141.991	145.729	66.6813	160.14	130.56	123.319	119.152	94.8384	96.0191
411.773	155	67.9004	173.371	138.852	190.935	132.09	135.233	237.898	191.057	121.349	105.859	94.4588	100.184	141.46	104.861	126.527	90.4323	79.3466	131.8	45.6266	211.233	153.835	149.861	106.571	114.679	118.136	85.1186	159.143	96.1919	62.1467	151.511	125.993	60.5415	126.036	43.4411		411.773	54.9308	185.094	142.286	144.834	149.549	68.2658	164.835	133.012	124.461	121.644	97.1056	98.2086
414.785	156.162	68.0987	174.957	140.577	190.993	132.916	138.103	239.597	192.683	123.812	107.411	96.0079	101.5	143.841	107.341	129.51	91.7789	80.4466	132.858	47.3123	211.851	154.875	150.649	108.921	116.043	118.719	85.7678	161.992	96.072	63.6497	154.935	127.702	61.6556	127.537	43.5228		414.785	53.7515	182.353	139.696	142.844	146.897	66.5053	162.637	131.407	124.397	120.42	97.3951	96.5167
417.762	157.424	67.4818	174.882	140.036	190.993	133.741	137.625	239.915	191.138	122.639	107.018	94.1609	99.8157	140.942	105.024	128.345	91.2119	79.3958	132.858	46.5331	212.28	153.226	150.139	106.159	114.151	117.448	84.4195	159.946	96.9115	62.5715	152.165	125.49	60.0762	126.55	43.7859		417.762	54.1788	181.484	141.273	143.697	147.798	66.7694	164.835	131.407	124.175	120.944	96.5268	96.6561
420.765	155.808	67.3496	173.892	138.543	189.329	131.065	136.509	240.34	190.894	122.991	105.444	94.4389	98.9997	141.304	104.894	126.34	90.7158	79.363	131.718	45.2608	210.709	153.011	148.842	105.206	114.151	116.918	84.1948	159.995	96.4918	62.114	151.611	126.194	59.8364	125.893	43.6896		420.765	53.3242	181.618	139.358	142.559	147.692	67.4296	162.238	131.057	123.065	119.983	97.4916	96.5963
423.764	155.152	66.0498	172.034	137.384	189.501	131.293	134.715	237.473	188.78	120.528	105.422	94.1609	98.9734	141.822	104.046	128.252	90.0425	78.5914	130.415	45.4517	209.805	152.222	150	105.81	113.996	116.442	83.7203	158.364	94.8126	61.918	152.618	124.032	59.2864	125.246	43.4037		423.764	54.2984	182.553	141.104	145.118	148.223	66.1972	164.935	133.392	123.604	120.157	96.5268	97.4124
426.765	155.354	66.5124	173.099	138.774	190.247	133.115	135.911	239.597	190.488	122.287	106.318	94.5581	99.4472	140.424	105.873	129.371	91.2119	79.4287	131.678	46.2468	209.805	151.9	149.583	106.984	114.129	116.759	84.5194	160.993	95.5022	62.1304	152.518	125.39	60.33	126.075	43.4919		426.765	53.7173	180.281	138.514	142.654	147.427	66.1972	163.037	132.049	122.398	121.163	96.3821	97.3129
429.768	155.758	67.7682	173.371	139.341	188.698	133.998	136.548	237.686	189.919	122.698	105.488	93.4459	98.4996	141.097	105.285	127.925	90.5741	78.6899	131.515	46.1673	211.471	151.864	149.073	104.032	113.71	116.071	84.3196	159.873	95.1724	61.8363	152.316	124.585	60.2736	125.729	43.4749		429.768	54.8966	183.69	141.948	144.834	150.239	67.5176	164.635	132.574	126.237	121.688	98.794	96.6959
432.769	158.131	69.024	174.635	140.448	192.599	134.994	136.668	240.234	193.415	125.279	107.084	95.8491	100.526	144.979	106.427	129.371	92.1687	80.3645	132.533	47.3601	215.564	156.416	151.761	107.397	115.185	118.216	85.8177	161.87	96.3418	63.6334	155.891	125.842	61.7543	127.811	44.0108		432.769	53.4951	182.019	141.723	147.867	148.647	67.2095	163.037	131.903	123.668	120.901	97.2504	96.0788
435.777	157.071	68.4292	174.238	140.242	191.509	133.286	136.509	239.915	190.732	122.815	105.728	95.0149	100.658	143.789	105.938	128.951	91.0347	80.2824	134.121	47.376	213.517	153.763	151.344	106.508	114.987	117.845	85.618	161.164	96.042	63.323	153.374	126.094	61.4441	127.05	43.678		435.777	53.1875	181.618	139.527	141.043	145.464	64.8768	160.539	131.261	122.779	120.42	96.2373	95.7604
438.756	152.98	66.7768	172.628	137.23	186.69	130.097	134.356	233.015	186.098	118.24	105.05	93.7438	98.3943	138.458	103.752	125.268	89.3338	78.6242	129.927	46.1991	208.377	152.079	148.981	103.937	113.16	115.409	83.7703	159.216	94.4528	61.771	149.748	122.876	60.7531	124.285	42.5666		438.756	53.1704	182.821	138.739	143.223	148.806	67.0775	163.536	132.049	123.255	122.038	96.8644	95.8201
441.757	157.121	68.5834	174.684	139.418	190.993	133.001	136.867	241.72	190.325	122.463	105.947	95.4916	100.474	143.012	106.362	128.998	91.5308	79.6093	134.08	46.9625	213.232	153.835	150.88	108.349	115.273	117.739	86.2172	159.679	95.8621	62.3918	153.625	126.697	60.739	127.035	43.7712
444.789	156.263	68.4292	174.858	139.315	191.337	132.546	137.346	238.854	191.707	121.701	107.084	95.0149	99.9474	141.977	107.145	128.531	92.2041	80.5943	132.818	46.5808	213.184	153.943	151.807	107.143	115.361	117.845	86.0924	159.898	96.1019	62.8655	153.424	126.043	61.3454	126.949	43.5493
447.781	158.384	69.024	173.297	139.083	190.304	131.464	137.106	241.083	190.325	122.463	106.275	95.432	100.474	142.443	106.166	128.531	90.2906	80.3481	132.207	47.1056	212.661	154.014	150.834	105.841	115.009	117.421	86.1174	160.75	95.5922	63.6824	153.223	126.094	61.1338	126.793	43.5889
450.764	158.535	69.2003	173.916	139.367	190.361	132.09	136.19	239.172	189.268	124.809	107.084	95.1539	100.658	141.511	106.134	130.443	91.0702	80.1675	133.998	47.2328	213.565	153.548	150.139	106.317	115.097	118.004	86.2172	160.141	94.9625	62.7512	155.136	126.898	60.7672	126.967	43.4902
453.769	160.505	71.5356	177.929	142.405	193.689	135.051	139.498	244.161	195.285	125.22	109.51	97.1003	102.395	146.066	109.201	131.888	93.8342	82.2361	136.319	49.0299	216.088	157.025	154.124	109.937	118.398	120.201	89.563	163.234	97.6912	64.9567	156.596	128.909	63.4184	129.788	44.0194
456.793	157.879	69.6629	173.669	140.294	191.107	131.72	137.664	237.049	189.919	124.282	106.559	95.6902	99.9737	142.909	105.188	128.718	90.8575	80.5615	132.94	47.2487	212.899	154.194	150.649	106.603	115.339	117.607	85.8427	158.851	94.4228	63.6497	154.935	126.395	61.7825	126.881	43.2649
459.761	158.636	69.4646	173.247	139.212	191.509	132.289	137.784	240.127	191.545	123.167	106.603	95.4518	100.105	144.41	105.644	128.951	91.0347	80.2988	134.08	47.8849	214.707	154.695	151.344	107.175	115.625	117.977	86.2921	160.19	95.1124	63.7478	155.438	126.596	61.3877	127.325	43.7304
462.765	158.283	68.8478	174.139	139.341	188.526	132.147	136.469	238.11	188.13	122.639	106.253	95.2532	100.053	140.683	105.677	127.925	91.2473	81.0868	132.695	47.2328	212.185	153.477	151.112	106.794	115.097	117.58	86.1923	158.851	94.9625	62.9146	155.388	126.244	61.839	126.587	43.122
465.785	155.051	68.6275	172.504	138.671	188.468	131.065	135.472	236.2	188.862	120.176	106.909	94.6773	99.9737	141.46	105.416	129.464	90.7867	80.2331	132.166	47.1692	212.327	152.975	148.378	106.889	115.647	117.58	85.7928	159.654	94.8426	62.8165	153.676	126.295	60.9082	126.095	42.9339
468.764	158.182	68.7596	173.347	138.311	190.706	131.919	136.309	238.535	188.699	121.349	107.062	95.2731	100.026	142.081	106.917	129.51	91.46	80.1018	132.329	46.8034	211.376	154.122	149.676	107.175	115.427	117.845	86.8414	159.63	95.2024	63.4864	153.374	127.25	61.8248	126.694	43.1425
471.769	155.808	67.7021	173.049	137.899	190.476	130.951	136.469	238.429	189.593	121.76	106.449	94.8163	99.7368	142.081	105.253	129.79	90.8575	79.2973	132.085	46.1991	212.089	154.695	150.788	106.413	115.031	118.163	86.1423	159.922	95.2624	62.5388	153.877	125.792	60.5556	126.363	43.4801
474.771	157.071	68.8918	173.322	138.774	190.247	130.951	136.23	240.021	189.837	121.877	107.543	95.8491	100.895	143.841	107.145	129.044	91.8143	80.3973	133.795	47.376	212.327	154.158	151.158	107.905	116.065	117.818	86.7166	161.31	95.1424	64.0418	155.589	126.697	62.1351	127.151	43.3087
477.777	156.111	68.341	172.38	139.495	188.927	130.78	136.867	238.535	189.024	122.757	107.652	95.0745	100.132	140.994	105.808	129.277	90.4323	80.0854	131.759	47.1056	209.519	152.796	149.212	105.873	114.767	117.209	85.9675	159.046	95.0525	63.0779	154.23	124.082	61.3595	126.174	42.9865
480.779	159.949	70.3018	174.139	140.886	193.46	133.542	138.581	244.48	192.846	126.334	109.139	97.2393	102.079	144.979	108.222	132.587	93.5152	81.2018	135.016	47.9167	214.85	154.516	152.873	108.222	116.967	118.904	86.7915	160.896	96.1319	64.6136	155.539	127.903	61.9236	128.683	43.9514
483.772	159.495	70.9848	174.238	140.062	192.542	132.375	139.299	241.295	192.683	124.516	108.636	96.9215	102.264	142.805	107.732	131.329	92.3459	80.5122	135.138	47.6145	214.707	154.373	152.734	108.19	116.065	118.374	86.7665	160.482	94.9625	64.5646	155.337	127.401	62.6569	128.164	43.6564
486.777	159.848	70.7204	175.625	140.448	192.943	133.2	137.943	242.251	191.545	123.167	109.882	96.4846	101.342	141.874	108.124	131.096	91.9915	81.3988	134.243	48.2506	213.851	154.946	151.993	107.079	116.219	118.957	86.1673	160.19	95.4723	64.2052	156.193	127.2	62.5018	128.102	43.694
489.751	161.01	72.9676	175.18	140.602	192.886	134.169	139.099	245.329	192.764	124.457	110.275	98.5501	102.685	144.462	108.94	132.214	92.9128	81.957	135.871	48.1234	215.945	156.201	153.8	109.492	117.143	119.248	87.4157	161.724	96.6117	65.1364	157.704	129.512	63.3902	129.327	43.8903
492.765	161.212	71.9101	178.251	141.658	192.484	134.823	140.654	243.418	192.52	125.161	110.144	97.5968	101.421	143.685	108.842	133.193	93.3381	82.4659	135.546	49.4116	217.23	156.452	152.641	110.159	117.54	119.91	88.6642	161.578	96.9415	64.8587	157.2	128.255	64.0812	129.492	43.7896
495.78	160.556	71.8	177.384	141.787	192.714	133.514	140.335	242.251	192.276	124.106	109.488	97.7756	101.421	142.805	108.646	132.168	93.3381	81.9077	135.179	48.362	214.707	156.093	154.634	108.762	116.791	120.863	87.7903	161.383	95.2624	64.8914	156.244	128.255	63.0941	128.987	43.7064
498.767	161.162	72.2846	178.202	142.225	197.131	135.393	141.57	246.285	196.423	126.276	111.128	97.9345	101.816	144.099	110.31	133.986	94.9327	82.3182	137.622	48.9981	217.515	157.168	154.912	110.825	119.278	120.863	88.8639	162.503	96.9415	65.7736	157.704	130.317	63.771	130.501	44.3786
501.76	162.273	73.0557	179.168	143.151	195.754	135.621	141.65	247.346	196.585	126.276	110.363	98.9871	103.211	145.756	110.799	133.613	94.4011	83.1555	138.518	50.3817	218.61	158.495	155.19	109.587	119.52	122.002	88.8639	163.16	97.7811	66.0186	161.329	130.669	64.5748	131.087	44.4451
504.791	162.222	73.0337	178.97	143.254	196.73	134.88	141.73	247.665	195.366	124.985	111.653	99.6425	103.869	144.669	110.277	133.24	94.9327	82.9913	136.93	49.4752	217.658	158.817	155.375	110.698	120.026	121.499	88.5643	162.99	97.0615	66.1983	159.215	131.171	64.8992	130.93	44.3367
507.76	159.798	70.412	176.195	139.83	192.255	133.741	138.262	238.217	191.545	122.991	109.51	98.3118	102.448	142.029	108.548	132.121	92.4522	81.2674	135.953	47.5986	215.04	157.778	153.892	109.238	117.914	119.804	87.5156	161.407	97.2714	66.4107	157.905	128.758	64.1517	128.805	43.2779
510.764	160.657	71.6457	176.567	141.864	193.861	134.311	139.857	242.994	193.333	124.809	108.986	97.5372	101.5	143.012	108.842	129.837	93.1254	81.5137	136.645	48.68	214.612	157.204	154.124	108.095	117.628	119.672	87.5406	161.286	95.5922	65.9043	157.402	130.116	63.5735	129.161	43.8251
513.762	159.899	70.7865	176.938	141.323	192.427	132.944	138.621	240.021	190.813	122.229	108.22	96.3257	100.895	140.528	107.471	130.07	92.1687	81.5465	135.22	47.6622	213.946	155.412	151.668	107.651	117.232	119.513	86.4919	159.484	95.4723	64.63	155.74	127.652	63.3902	128.012	43.4746
516.766	161.111	71.6678	178.722	142.147	193.804	133.713	140.773	242.357	193.008	123.871	109.467	98.57	103.132	144.048	109.755	131.469	92.4522	82.6301	136.849	49.173	216.849	157.957	154.356	107.778	118.684	122.055	89.3633	163.063	96.6117	65.9533	160.322	131.071	64.194	129.908	43.8708
519.767	160.455	70.6543	176.517	140.783	191.853	133.77	138.86	241.295	190.976	121.935	108.811	97.2393	101.579	141.149	107.374	128.205	90.4678	82.6137	135.912	48.4733	214.993	155.556	153.058	108.19	117.98	120.598	87.7154	160.287	95.952	65.986	155.891	129.965	63.771	128.45	43.4615
522.768	161.717	72.1525	177.855	143.1	193.23	134.681	140.773	241.189	194.146	124.868	108.177	97.716	101.764	143.219	109.788	129.091	92.842	82.4495	137.419	49.3798	217.706	158.029	153.522	107.968	119.674	122.213	88.3396	162.211	95.7421	66.5414	158.207	130.82	63.2633	129.691	43.8506
525.763	161.364	71.9321	178.747	142.714	194.205	135.279	139.099	242.357	194.472	123.109	109.095	97.7557	102.369	143.323	109.396	129.604	92.7356	82.1704	137.785	48.9027	217.182	158.71	153.105	109.302	119.872	121.79	88.6642	161.286	96.3418	66.9172	158.761	130.669	64.194	129.794	43.9091
528.779	163.586	73.3201	180.505	144.053	195.353	135.251	141.172	243.1	195.285	126.158	110.166	98.8679	103.922	143.478	110.734	129.277	94.4366	84.2719	139.169	50.1113	219.943	159.14	154.588	109.587	120.929	123.511	89.6879	162.138	97.5712	67.8484	159.819	132.931	65.4351	131.071	43.9297
531.762	160.556	71.4475	177.929	142.482	193.058	133.941	139.578	241.295	193.902	121.935	108.548	97.4379	102.264	142.805	108.613	129.697	92.5585	82.548	137.093	48.362	217.23	158.065	154.171	107.556	118.706	122.055	88.814	160.409	95.922	66.9172	158.006	131.322	64.321	129.38	43.7755
534.767	164.949	74.3996	180.951	145.366	197.418	136.446	143.125	246.815	199.35	127.038	110.122	99.146	104.633	145.031	111.223	130.629	94.9327	84.354	140.798	50.0159	221.276	160.609	155.978	110.698	121.215	124.279	90.1124	162.99	98.6207	69.0573	161.178	134.439	64.9838	132.187	44.5956
537.772	163.081	72.9015	179.316	144.31	195.697	135.706	142.128	241.72	196.585	124.516	108.679	98.3118	103.106	143.944	109.723	128.765	93.0191	83.7301	138.599	49.8569	217.563	158.566	153.568	108.413	120.951	123.511	88.9638	162.065	97.4513	67.636	159.265	132.78	65.0402	130.59	43.8968
540.755	162.374	72.1304	179.985	143.769	194.894	135.564	140.614	242.357	195.772	122.757	107.805	98.3714	103.369	142.133	109.657	126.2	92.3104	83.3361	138.925	49.2048	217.277	158.566	154.495	107.27	120.224	123.511	88.9388	160.531	95.952	68.5672	159.063	134.238	64.7863	130.15	43.9626
543.759	160.657	71.5576	179.267	143.615	193.574	134.425	139.179	241.826	194.878	122.229	107.739	97.001	102.343	140.269	109.299	126.2	91.4954	82.2525	138.396	49.1571	218.039	157.025	153.383	106.508	120.467	123.564	88.0649	159.435	95.6222	68.2405	157.503	132.73	63.9825	129.392	43.8999
546.763	161.818	73.0557	179.688	143.512	195.353	135.934	141.411	242.887	198.293	122.991	108.986	97.5372	103.185	142.754	109.723	126.061	93.5507	83.4017	139.902	49.1253	218.42	159.176	152.873	106.381	120.731	123.431	90.2622	160.482	96.042	68.5999	159.013	134.389	65.0402	130.424	44.0825
549.758	163.939	74.4217	181.026	145.108	197.303	137.557	142.646	244.692	200	123.343	108.614	97.8947	104.291	142.391	111.289	126.387	93.9759	84.551	140.798	50.9701	220.228	160	153.568	107.111	122.249	125.867	90.9863	160.579	96.7916	69.1064	159.215	135.495	65.3645	131.447	44.3018
552.774	162.929	72.5711	180.852	144.619	193.574	135.991	141.451	240.764	196.504	122.17	109.16	96.8222	103.475	140.217	109.788	124.942	92.4522	83.1719	138.762	49.1571	216.897	158.71	151.066	106.349	121.809	124.146	89.3383	159.557	96.7616	68.8776	157.503	134.892	64.5043	129.993	43.7116
555.762	164.747	74.5098	182.462	146.138	194.607	137.614	143.882	244.055	200	123.871	108.942	97.7358	104.843	141.563	111.485	126.107	94.4011	84.354	141.246	50.2067	219.848	159.534	153.614	106.952	122.887	125.364	90.8115	160.993	98.081	70.1193	160.121	136.35	65.9568	131.618	44.1392
558.762	164.04	73.8048	181.67	145.288	193.46	136.56	142.567	241.826	197.967	122.698	108.614	97.8352	104.396	140.683	110.179	124.615	93.2318	83.3853	140.065	49.9841	217.277	159.427	152.549	105.492	122.425	124.94	90.0874	160.141	97.2414	70.1193	158.963	135.847	65.7453	130.701	43.7484
561.782	164.798	74.0912	181.372	146.91	193.287	137.699	143.404	243.843	200.407	122.991	107.783	98.1331	103.685	140.787	110.865	124.149	92.7002	83.9764	141.531	49.9205	219.99	159.427	151.251	106.508	122.953	126.026	90.0125	158.948	97.2114	70.1356	159.164	136.903	65.3928	131.099	44.1785
564.767	164.899	74.1353	182.784	146.704	196.845	138.155	143.324	246.603	201.138	124.223	108.111	98.6097	104.606	142.133	111.06	125.781	93.7633	84.2226	142.182	50.3181	220.276	160.86	153.892	108.063	122.535	126.926	90.9613	159.606	99.3103	70.7237	160.322	138.462	66.253	132.054	44.4961
567.77	164.798	73.1879	181.793	145.546	195.066	136.56	142.447	243.1	201.22	121.701	106.93	97.2393	105.344	141.77	110.669	123.403	92.842	83.7301	140.961	50.1113	220.99	158.53	152.456	105.397	121.831	126.661	90.6367	157.658	98.4108	69.7108	159.315	138.813	66.0697	131.058	44.2907
570.77	165	73.6065	182.19	146.009	193.574	136.39	143.444	241.826	200.976	123.226	107.302	97.1202	104.738	140.476	111.06	121.772	92.4522	83.8286	141.083	50.2545	220.895	159.713	151.993	105.048	122.645	126.37	89.9875	157.925	96.7316	69.188	159.466	137.707	65.2235	130.885	44.2559
573.774	163.889	73.6065	183.28	147.425	195.525	137.5	143.404	242.144	200.081	121.935	107.827	97.2393	104.633	140.269	111.158	122.937	91.8852	84.042	142.63	49.8569	220.752	160.287	151.437	105.111	122.997	126.476	90.3121	158.924	97.7811	70.0702	158.157	138.059	65.703	131.131	44.2801
576.838	162.475	73.0778	181.744	146.498	194.033	137.187	142.567	240.87	200.325	121.642	107.258	96.5839	103.712	138.509	109.625	122.564	91.9915	83.4674	141.124	49.7455	221.847	159.427	149.815	104.286	122.535	125.894	89.613	157.171	97.3313	69.7598	157.251	136.702	65.1812	130.358	44.17
579.762	163.283	73.4523	183.181	147.168	193.287	138.497	143.563	239.172	201.707	122.522	106.449	97.3585	104.633	138.043	109.886	120	92.3459	83.5002	141.572	50.3976	219.99	159.427	150.602	103.27	122.931	125.867	89.638	158.023	97.901	70.0539	157.805	138.16	66.1684	130.602	43.9698
582.758	164.141	73.7607	182.512	146.859	193.746	136.703	143.842	241.083	201.707	122.111	107.608	97.4181	104.501	140.269	110.962	121.725	92.7002	83.5331	141.897	50.986	219.8	159.677	150.695	103.556	123.504	126.397	90.2871	158.145	98.3208	69.8089	158.912	138.562	66.1261	130.965	44.0318
585.786	167.778	75.5453	184.89	149.099	196.271	139.636	145.955	246.072	206.098	124.692	108.614	98.7289	106.37	141.408	112.431	123.963	94.5429	85.5853	144.707	51.8766	225.083	162.975	152.317	104.762	125.066	128.753	91.8851	159.8	98.7406	72.0634	161.48	141.679	66.8312	133.203	44.9115
588.774	162.98	73.254	182.363	147.091	192.025	137.358	142.567	241.295	201.545	121.935	106.275	96.5839	103.922	139.234	110.571	120.14	93.1609	83.8286	140.676	50.3022	219.752	159.283	149.073	102.635	122.689	126.238	89.2884	157.195	98.2909	69.6945	158.661	139.718	65.5761	130.461	44.0514
591.757	163.384	72.7473	182.215	145.906	190.878	136.333	143.364	240.021	197.886	120.762	106.078	96.5045	103.106	137.422	110.343	119.627	90.5741	83.0734	141.124	50.3499	220.466	158.853	148.934	102.698	122.711	126.105	89.1635	156.002	97.6012	69.5801	156.949	137.758	65.6184	129.822	43.8486
594.775	165.404	73.7607	182.462	147.966	195.066	138.582	144.081	246.921	205.041	121.935	106.799	98.5501	106.081	140.994	112.365	124.149	93.09	85.5196	143.852	50.7793	221.656	160.287	154.032	104.508	124.054	128.859	91.8851	158.218	100.15	71.1648	161.329	142.081	67.1838	132.388	44.6559
597.758	164.141	73.254	183.205	147.348	191.91	136.532	143.045	239.278	199.431	120.059	106.559	96.5641	103.948	137.526	109.788	119.394	92.0269	83.8286	140.879	50.7634	220.8	158.674	148.285	103.016	121.853	126.344	90.0375	156.343	96.4918	70.544	157.553	138.059	64.8851	130.072	43.8802
600.761	163.333	73.6065	182.437	146.447	191.566	136.133	142.806	238.96	198.943	120.88	106.034	97.1003	103.448	137.785	109.299	120.559	91.141	84.3211	141.327	50.8906	219.086	157.993	148.146	103.111	122.733	126.45	89.4881	157.049	97.5412	70.1683	157.301	137.506	65.2517	129.965	43.6144
603.765	164.697	73.1439	183.255	147.606	193.689	136.902	144.161	238.641	199.187	120.528	106.187	97.6961	103.869	137.785	109.494	120.932	91.4245	84.5838	142.182	50.6997	220.704	158.351	151.019	102.921	123.063	126.741	90.5119	156.879	96.2819	70.7401	158.912	139.367	65.1671	130.525	43.9435
606.781	166.212	73.9811	181.719	147.271	194.263	137.073	144.799	241.826	202.602	121.173	107.04	97.9742	105.054	139.079	110.832	121.492	92.0624	84.2555	143.037	50.8747	220.99	160.43	152.132	102.921	124.34	127.562	90.5119	157.877	97.2414	71.3936	160.121	138.462	66.4786	131.305	44.2456
609.769	164.596	74.0251	183.75	147.657	193.632	137.728	145.596	241.295	202.276	122.933	107.127	97.0407	104.896	137.526	111.191	121.818	92.7356	84.3704	142.549	50.5248	219.943	159.821	150.788	103.079	123.878	127.773	90.3371	158.315	98.3208	70.5114	159.567	140.623	66.2671	131.288	44.1398
612.777	163.485	73.8929	181.818	146.498	193.115	135.962	142.168	241.189	201.382	120.704	106.231	96.4647	103.58	138.302	110.604	120.466	91.0347	84.0256	141.694	50.3976	218.277	159.391	147.776	103.206	122.535	126.503	90.1623	156.708	97.2414	69.7598	158.308	139.216	65.2376	130.222	43.9721
615.806	166.515	75.0386	184.593	147.992	195.525	138.525	144.759	243.418	204.146	122.346	107.346	98.4111	104.896	139.027	111.256	121.865	92.9483	85.9629	144.422	52.0038	219.134	160.573	150.834	104.921	124.934	127.959	92.0599	158.461	100.12	71.5896	158.661	140.674	66.253	132.035	44.1398
618.821	162.879	72.8134	179.391	144.387	191.165	135.194	140.813	238.004	198.537	117.537	104.875	96.2066	102.369	135.663	109.266	119.72	90.9993	82.6629	141.083	49.3162	217.04	157.133	147.776	102.73	122.359	126.105	88.8639	155.612	98.2009	69.3187	156.898	137.406	63.5171	128.965	43.5365
621.789	166.465	74.3996	182.735	147.4	193.402	137.472	141.809	239.49	201.463	120.938	108.942	97.7358	103.79	136.698	111.615	122.471	92.842	83.9928	143.607	50.2545	221.133	160.287	153.197	105.079	125.462	127.8	90.2622	159.606	98.3208	71.0178	162.487	139.769	66.7184	131.475	44.0312
624.774	167.727	76.1622	184.989	147.734	196.213	138.069	145.875	245.117	205.691	123.754	109.488	98.4508	103.211	138.923	113.116	122.984	94.0113	85.5032	146.05	51.7176	224.655	161.792	153.429	105.524	126.034	128.7	90.6117	159.313	99.94	71.0995	166.667	141.478	67.1979	133.068	44.9306
627.766	167.98	77.8145	186.475	149.871	198.164	138.895	147.071	246.285	205.447	126.1	110.953	98.9871	104.764	139.855	113.442	124.988	94.5429	86.1435	146.173	52.1469	225.845	162.939	156.395	107.27	127.465	130.5	91.4607	161.553	100.93	72.7169	167.724	141.83	68.4389	134.278	44.9596
630.757	167.929	77.44	186.475	149.64	194.836	138.354	144.958	241.826	204.959	121.994	108.898	97.001	101.843	136.853	111.648	120.979	92.7711	85.4047	144.829	50.9224	222.751	162.079	153.522	105.746	126.408	128.382	90.437	159.606	99.1304	71.6223	165.811	139.668	67.6209	132.495	44.6382
633.785	168.939	77.1095	186.104	150.103	194.55	138.468	145.357	240.446	203.171	120.997	108.789	98.2522	102.974	137.422	111.909	121.632	93.2318	85.9793	145.399	51.3836	224.131	162.043	154.032	108.381	125.682	129.15	90.7865	159.167	100.72	72.3411	166.818	140.322	67.9594	132.841	44.3429
636.757	169.444	77.8586	186.649	150.026	198.107	140.831	147.788	248.195	209.187	124.692	111.303	99.8808	105.238	141.304	114.878	124.755	95.3579	86.8987	147.394	52.8785	225.702	164.659	157.414	108.254	127.971	131.083	92.1348	160.239	102.549	73.8441	169.587	143.59	68.6081	135.1	45.1581
639.773	167.323	76.03	186.45	149.562	195.295	138.867	145.636	242.251	202.846	120	109.532	98.7885	103.159	136.594	112.235	121.818	92.9483	85.0928	144.137	51.6858	221.894	161.505	154.819	106	126.871	129.68	91.4107	159.922	101.229	72.7332	166.767	140.02	67.8607	132.756	44.3553
642.773	168.788	77.2637	187.367	148.841	194.894	140.063	146.114	242.251	205.528	121.76	110.603	99.1658	103.79	138.716	113.116	122.191	94.224	86.439	144.707	51.813	222.275	162.581	153.753	106.317	127.135	130.05	91.6355	160.385	101.409	72.8149	166.415	141.629	69.4542	133.439	44.2952
645.762	169.747	77.44	186.128	148.841	196.5	140.433	145.955	242.251	205.447	122.522	110.101	98.8679	103.501	136.957	113.409	122.284	93.7633	86.0778	145.155	51.6062	221.038	162.975	154.958	105.206	126.717	129.865	92.0849	159.654	101.139	72.7986	166.415	142.081	68.3825	133.342	44.3797
648.764	169.646	77.4179	186.599	150.541	197.476	140.632	146.672	245.86	207.561	121.408	110.713	100.298	104.843	137.888	114.062	123.31	94.8618	85.8316	144.91	51.813	222.608	163.835	156.256	107.365	128.015	130.236	92.7591	162.308	102.519	73.403	167.976	143.338	69.1722	134.307	44.7932
651.768	167.273	76.6468	185.608	148.816	194.836	140.006	145.436	242.781	205.691	121.114	109.423	98.8679	104.264	138.302	113.083	122.284	92.7002	85.5196	144.748	51.1609	221.561	163.011	153.753	106.508	127.795	129.971	92.1598	160.726	101.889	73.5501	166.969	143.338	68.8337	133.292	44.347
654.765	168.485	77.1536	185.608	148.249	195.697	140.945	144.32	241.507	206.179	118.944	108.395	98.8083	103.001	135.611	112.202	120.047	91.9206	85.4211	142.752	51.7335	221.085	161.613	153.475	105.27	126.452	129.256	90.7865	159.533	101.469	72.3084	166.062	141.931	68.326	132.562	44.4136
657.768	169.242	77.0654	186.054	149.665	198.336	142.113	146.552	245.86	207.398	122.17	109.51	99.2056	105.238	138.199	114.16	122.984	94.1885	85.7659	145.358	51.479	222.228	164.229	156.07	106.254	127.619	130.342	92.2597	161.48	102.849	74.0892	167.825	142.936	69.0312	134.174	44.847
660.773	169.848	77.2857	186.822	149.974	196.845	140.461	146.792	242.569	206.829	121.466	109.554	98.3913	104.08	136.387	113.312	120.886	93.1609	85.8644	144.015	51.7653	221.418	162.939	152.919	106.73	127.685	130.58	91.8102	159.654	101.529	73.4847	166.314	143.087	68.5799	133.425	44.4997
663.776	169.04	77.3959	187.54	150.206	198.164	141.942	146.513	243.418	209.024	120.821	109.794	99.0864	103.896	137.836	113.703	122.005	94.3303	86.2256	144.585	51.2882	223.417	162.796	155.7	106.254	127.421	131.003	92.1848	159.362	102.039	73.4684	168.379	143.238	68.5799	133.959	44.8923
666.776	170.101	77.6823	187.144	149.717	200.172	142.995	147.31	246.603	208.618	124.047	110.538	99.9801	105.159	139.079	114.095	123.263	94.2948	86.0942	145.44	52.0833	221.418	164.839	156.348	106.571	128.543	131.268	92.4594	160.263	103.508	73.8768	169.839	144.997	69.8209	134.793	44.9459
669.749	168.737	75.9639	185.682	148.146	197.476	140.461	145.636	246.391	207.886	120.176	108.898	98.9871	103.606	135.145	112.692	121.538	93.1609	83.9764	144.544	51.3359	219.467	161.756	153.475	105.048	126.43	130.103	91.3858	159.167	101.409	72.8802	166.667	143.338	68.3543	133.028	44.8851
672.764	169.444	77.6162	187.342	148.687	197.762	141.259	146.034	242.994	206.667	122.463	109.685	100	105.712	139.027	112.92	123.403	93.6215	86.045	145.806	51.4472	220.609	164.086	154.958	107.302	129.379	131.348	93.3084	160.896	100.99	73.8605	167.623	144.394	69.2004	134.118	44.4414
675.768	169.141	77.5722	187.193	150.129	198.107	141.202	146.114	244.374	207.967	121.349	109.357	99.007	104.264	137.422	112.724	122.051	93.4798	85.5032	144.951	51.6858	222.751	163.369	154.495	105.524	127.487	130.474	92.4345	160.287	102.669	73.5991	167.825	143.238	68.4812	133.825	44.8695
678.751	171.061	78.1229	187.466	150.026	197.82	140.661	147.27	243.737	208.374	122.874	109.292	98.8679	104.659	136.542	113.573	120.373	94.1885	85.9793	145.44	51.6698	221.561	162.437	155.329	106.063	127.751	130.421	91.5106	159.703	102.969	73.2233	167.372	143.992	68.4248	133.902	44.7607
681.755	169.495	77.6162	185.881	148.713	198.049	140.433	145.038	242.887	207.317	121.466	108.789	97.7954	104.606	134.886	112.92	120.886	92.4876	84.6987	144.951	50.7316	219.657	163.441	153.244	105.556	126.386	129.706	91.161	158.778	102.669	73.354	167.875	144.344	67.9171	133.143	44.6543
684.777	169.646	78.1229	187.838	149.253	196.041	140.974	146.273	244.904	206.911	119.296	108.242	98.5899	103.843	136.594	113.377	119.86	93.5861	85.142	145.399	50.8588	219.705	164.444	154.263	105.048	127.487	130.871	92.035	159.338	103.298	73.7625	167.069	144.394	68.6222	133.488	44.7012
687.772	168.99	78.0568	188.259	148.687	196.73	141.6	145.436	245.117	206.016	119.589	108.811	98.6693	104.238	134.369	113.018	119.86	93.4798	84.6659	146.336	50.9383	217.944	162.294	153.846	105.016	127.883	130.553	91.6604	158.753	102.789	73.403	165.458	144.344	68.1286	133.18	44.5549
690.767	169.697	77.2637	187.268	149.562	195.927	141.259	144.799	240.658	204.472	118.475	107.827	97.4777	104.027	134.731	111.746	119.347	92.5585	84.8957	145.48	51.3518	218.229	162.509	152.178	104	127.487	129.627	91.5106	157.414	103.238	72.6352	163.797	143.238	67.3953	132.487	44.2027
693.76	169.697	77.8365	187.218	149.511	198.279	141.088	146.074	244.374	206.341	120.235	109.204	99.2651	104.58	137.681	113.964	121.305	94.5074	85.8316	147.353	51.6221	218.658	163.907	154.402	105.365	127.421	131.454	92.2347	158.388	102.849	73.7788	167.976	146.305	68.8901	133.867	44.5072
696.775	169.697	77.4179	186.302	149.253	195.697	140.604	145.715	241.826	206.179	120.469	107.871	97.716	103.869	134.524	112.561	118.182	92.9483	84.8793	145.48	50.8906	219.515	161.398	151.437	102.921	125.616	129.547	91.161	155.612	102.309	72.9946	164.955	143.59	67.5786	132.446	44.3945
699.781	166.97	76.757	185.187	147.168	194.492	139.721	143.284	237.898	204.309	117.361	107.324	97.577	102.974	134.058	111.419	118.648	91.6726	84.0749	144.788	50.493	216.611	161.577	152.549	102.349	126.276	129.468	90.2372	157.39	101.619	73.0109	165.156	142.886	67.9453	131.614	43.8791
702.768	167.172	76.6028	185.435	147.425	194.205	139.294	144.639	240.764	204.878	118.827	107.215	97.7358	103.29	133.075	111.713	119.161	92.842	84.042	145.236	50.6679	217.849	161.075	151.39	103.048	126.496	129.521	90.9613	156.611	101.349	72.0634	164.753	143.841	67.3953	131.836	44.1359
705.772	169.04	77.0875	184.568	147.142	196.328	140.661	144.56	243.949	207.48	119.589	108.22	97.1996	104.027	134.472	111.909	119.441	92.6293	83.6973	144.951	50.986	218.229	161.219	151.854	103.175	126.32	130.58	90.7366	157.609	102.609	72.6842	165.559	144.143	67.9312	132.442	44.5641
708.776	170.909	78.8059	187.986	148.97	196.558	140.347	145.556	242.887	207.48	120.117	108.701	97.7954	104.054	135.352	112.692	120.466	93.1609	85.0435	147.191	51.7653	220.419	162.043	152.827	104.794	127.971	130.447	92.1598	158.096	102.459	72.8802	166.213	145.701	68.044	133.33	44.6038
711.771	169.596	77.0654	185.732	147.631	195.927	139.692	144.958	242.994	204.309	118.944	108.417	97.855	104.791	134.161	111.746	119.627	93.2318	84.2226	145.195	51.1927	216.944	162.724	152.317	103.206	126.496	130.474	91.8102	157.365	102.609	73.5991	164.401	145.148	67.2825	132.475	44.2054
714.771	167.525	76.1842	184.667	147.297	195.812	139.636	144.918	243.737	204.553	119.707	107.586	97.1797	103.633	132.35	111.06	118.462	92.8774	84.3047	145.114	50.2067	216.468	161.111	149.629	103.048	126.034	129.362	91.2609	155.637	101.949	72.4555	164.048	144.696	67.2402	131.811	44.2811
717.748	166.717	76.6909	184.692	146.601	194.091	139.436	143.523	238.429	203.008	118.358	105.619	97.001	103.738	132.971	111.223	118.648	92.0624	84.0256	143.933	50.1749	215.707	160	149.259	102.698	126.452	130.262	90.7865	156.245	101.049	72.8802	163.847	143.137	67.4799	131.235	43.6653
720.752	169.394	77.5061	185.782	147.194	194.894	140.034	145.715	242.038	205.935	120	107.652	97.3585	103.132	134.006	111.778	118.275	92.0978	84.0584	144.951	51.0178	217.277	161.29	151.761	103.651	126.254	129.918	90.7366	156.294	101.649	73.6318	166.163	143.59	67.6914	132.204	44.2721
723.768	168.687	77.5722	186.797	148.764	196.386	140.974	146.034	240.764	208.78	121.76	108.876	97.4975	104.238	133.54	112.887	120.559	93.2318	84.5838	146.906	52.0674	219.515	161.9	150.973	102.667	127.575	130.898	91.5855	157.049	103.478	73.9912	165.257	144.847	68.0299	132.99	44.3013
726.757	169.697	77.1536	186.45	147.503	194.033	139.408	145.157	240.977	207.48	119.941	107.914	97.5372	104.159	133.954	111.746	120.14	92.7356	84.3375	146.743	51.5744	217.563	161.47	152.039	104.476	127.047	130.977	91.211	157.073	103.178	72.9293	165.055	145.5	67.8184	132.575	44.1744
729.759	168.889	76.4045	184.642	147.013	193.345	138.781	144.161	237.367	204.39	120.293	107.105	96.9414	102.817	131.47	110.506	116.597	90.9639	84.0913	145.44	50.986	216.468	158.817	149.398	101.492	125.858	129.124	89.8377	155.223	100.9	72.5698	162.437	143.389	67.4517	131.066	43.7457
732.759	166.01	76.6909	184.716	146.962	192.943	138.098	143.244	239.597	204.472	117.83	106.078	96.862	103.396	132.867	111.028	115.804	91.1765	83.9271	145.073	50.0954	215.707	160	150.324	101.873	124.296	130.156	90.3121	155.564	100.96	72.7332	162.941	143.338	66.9158	130.969	43.8882
735.756	167.677	76.074	183.948	146.164	193.632	138.667	143.204	237.473	206.667	118.24	106.165	96.6832	102.527	131.884	110.538	117.389	90.9993	83.254	145.318	50.5407	216.659	159.14	148.471	102.476	125.77	129.786	90.1373	154.419	100.51	72.1124	162.638	143.439	66.4504	130.88	43.9468
738.774	166.818	76.052	183.874	146.653	192.197	138.411	143.603	238.535	202.602	118.534	105.881	95.571	101.843	129.865	109.462	115.944	90.893	83.8614	146.091	50.652	214.993	158.996	148.842	100.635	125.176	129.071	89.613	154.809	100.9	71.8347	163.595	143.137	66.0979	130.456	43.7989
741.751	167.475	75.6554	184.221	145.443	192.14	138.041	142.965	237.792	205.041	117.243	105.728	95.4717	102.659	131.625	109.625	116.597	91.3182	83.3197	144.707	49.7615	213.803	159.283	148.842	102.794	124.912	129.203	89.588	153.007	101.529	70.8708	162.135	142.232	66.0697	130.336	43.7751
744.767	168.081	76.5807	184.642	146.859	194.492	140.347	144.48	242.144	206.992	119.941	106.559	97.0209	103.975	133.592	111.485	117.809	91.9206	84.3047	146.702	50.493	215.992	160.358	151.39	102.921	126.21	130.553	91.5356	157	102.759	73.3867	165.005	145.701	67.0568	132.069	44.2384
[truncated: 80 more columns]

## Sheet: Supplementary Figure5
	Cell1 (Left1, Supplementary 5)				Cell2 (Left2, Supplementary 5)				Cell3 (Left3, Supplementary 5)				Cell4 (Left4, Supplementary 5)				Cell5 (Left5, Supplementary 5)				Cell6 (Left6, Supplementary 5)				Cell7 (Right1, Supplementary 5)				Cell8 (Right2, Supplementary 5)				Cell9 (Right3, Supplementary 5)				Cell10 (Right4, Supplementary 5)				Cell11 (Right5, Supplementary 5)				Cell12 (Right6, Supplementary 5)
	Distance [µm]	561-RGEPO0.5	488-Igκ-EGFP		Distance [µm]	561-RGEPO0.5	488-Igκ-EGFP		Distance [µm]	561-RGEPO0.5	488-Igκ-EGFP		Distance [µm]	561-RGEPO0.5	488-Igκ-EGFP		Distance [µm]	561-RGEPO0.5	488-Igκ-EGFP		Distance [µm]	561-RGEPO0.5	488-Igκ-EGFP		Distance [µm]	561-RGEPO0.5	488-Igκ-EGFP		Distance [µm]	561-RGEPO0.5	488-Igκ-EGFP		Distance [µm]	561-RGEPO0.5	488-Igκ-EGFP		Distance [µm]	561-RGEPO0.5	488-Igκ-EGFP		Distance [µm]	561-RGEPO0.5	488-Igκ-EGFP		Distance [µm]	561-RGEPO0.5	488-Igκ-EGFP
	0	0	0		0	0	0		0	0	0		0	0	0		0	0	0		0	0	0		0	0	0		0	0	0		0	0	0		0	0	0		0	0	0		0	0	0
	0.163	0.01136	-0.01127		0.163	0.01103	-0.00147		0.163	0.13855	-0.00571		0.163	-0.03378	0.02114		0.163	0.07767	0.00919		0.163	0	0		0.163	0.01348	0.01177		0.163	0.06	-0.00821		0.163	0.01166	0.01927		0.163	-0.00545	0.00373		0.163	-0.03125	-0.00132		0.163	-0.00402	0
	0.325	0.04924	0.00393		0.325	0.01838	-0.0022		0.325	0.04217	0.01055		0.325	0.00676	0.01224		0.325	-0.01942	0		0.325	-0.02	0.00874		0.325	0.01617	0.03139		0.325	-0.03	-0.0086		0.325	0.02332	0.03571		0.325	-0.02364	0.00653		0.325	-0.00841	0.01178		0.325	-0.00402	-0.04653
	0.488	0.03788	0.00529		0.488	0.01838	-0.00165		0.488	0.1988	0.01538		0.488	-0.07432	0.01836		0.488	-0.03236	-0.0035		0.488	0.06	0.0051		0.488	0.07008	0.04414		0.488	-0.07	-0.01525		0.488	0.02624	0.05329		0.488	0.02545	-0.00712		0.488	-0.00721	0.00371		0.488	-0.00905	-0.01861
	0.65	0.06439	0.00803		0.65	0.00735	0.00165		0.65	0.1988	0.01538		0.65	0	0.02086		0.65	0.02589	0.00372		0.65	0.03333	0.00121		0.65	-0.01078	0.03384		0.65	-0.06	-0.01173		0.65	0.02041	0.05442		0.65	0	-0.0238		0.65	-0.03846	0.000661901		0.65	-0.00101	-0.04738
	0.813	0.00758	-0.000512383		0.813	0.04412	0.000733272		0.813	0.1747	-0.00352		0.813	0.0473	0.04506		0.813	-0.02913	-0.00394		0.813	0.02	0.01238		0.813	0.02426	0.0461		0.813	-0.06	-0.00939		0.813	0.02624	0.05952		0.813	-0.00545	-0.02345		0.813	-0.02163	-0.00132		0.813	-0.00201	0.00761
	0.975	0.08333	-0.00205		0.975	0.02574	-0.00422		0.975	0.04819	0.01758		0.975	0.09459	0.01864		0.975	-0.02265	0.0046		0.975	0.01333	-0.000485319		0.975	-0.0027	0.04512		0.975	-0.06	-0.01447		0.975	-0.00583	0.04422		0.975	-0.01091	-0.02799		0.975	0.02644	-0.00424		0.975	-0.01106	0
	1.137	0.01894	-0.00632		1.137	0.00735	-0.00312		1.137	0.04819	0.01758		1.137	0	0.04673		1.137	0.04531	-0.00241		1.137	-0.01333	0.01189		1.137	0.05121	0.00785		1.137	-0.04	-0.01447		1.137	-0.02041	0.02664		1.137	-0.03455	-0.03289		1.137	0.00481	0.0045		1.137	-0.01106	-0.02115
	1.3	0.02273	-0.00683		1.3	0.01838	0.00293		1.3	-0.00602	0.0189		1.3	0.10811	0.07093		1.3	0.00324	0.00285		1.3	0.03333	0.01553		1.3	-0.03235	0.04953		1.3	-0.08	-0.00587		1.3	-0.0379	0.02834		1.3	-0.02	-0.03441		1.3	-0.00962	0.02581		1.3	0.00302	-0.03384
	1.463	0	0.00632		1.463	-0.01103	0.00752		1.463	0.06024	0.01055		1.463	-0.10135	0.05202		1.463	0.00647	0.00175		1.463	-0.02	0.02087		1.463	-0.06199	-0.02158		1.463	-0.09	-0.00313		1.463	0.00583	0.02948		1.463	-0.03455	-0.03359		1.463	-0.00481	0.02926		1.463	-0.01005	-0.02961
	1.625	0.03788	-0.00273		1.625	0.03676	0.01522		1.625	0.07229	0.02374		1.625	0.16216	0.06926		1.625	0.00971	0.00241		1.625	0.04667	0.02014		1.625	-0.02156	0.00539		1.625	-0.09	-0.00508		1.625	-0.01458	0.02948		1.625	-0.00727	-0.02998		1.625	0.03245	0.03349		1.625	0.00201	-0.022
	1.788	-0.00758	-0.00905		1.788	-0.00368	0.02566		1.788	0.07229	0.02374		1.788	-0.08108	0.04673		1.788	-0.02913	-0.00328		1.788	0.02667	0.0313		1.788	-0.03235	0.00883		1.788	-0.08	0.000782167		1.788	0.01166	0.04252		1.788	-0.03091	-0.02729		1.788	0.00841	0.02754		1.788	0.01206	0.00254
	1.95	0.00758	-0.00666		1.95	0.01838	0.0253		1.95	0.10241	0.02374		1.95	-0.06081	0.05063		1.95	-0.00324	0.000437828		1.95	0.02667	0.0313		1.95	-0.03235	0.00883		1.95	-0.04	0.00117		1.95	0.01166	0.01644		1.95	0.01455	-0.03406		1.95	0.00841	0.0552		1.95	-0.00402	0.00254
	2.113	0.02652	-0.00683		2.113	-0.00735	0.02878		2.113	0.10241	0.01407		2.113	0.01351	0.04033		2.113	-0.02265	-0.0046		2.113	0.02	0.07328		2.113	0.05391	0.00147		2.113	0	0.02698		2.113	0.02041	0.02154		2.113	-0.00727	-0.0217		2.113	0.07091	0.0466		2.113	-0.01307	-0.0423
	2.275	0.04924	-0.00102		2.275	0.06985	0.02621		2.275	0.10241	0.01407		2.275	-0.06757	0.03255		2.275	-0.01618	0.00109		2.275	0.07333	0.11187		2.275	-0.04852	0.04463		2.275	0.02	0.02073		2.275	0.07872	0.02891		2.275	-0.02545	-0.02473		2.275	0.04327	0.06288		2.275	-0.01608	0
	2.438	0.01515	-0.00273		2.438	0.00735	0.02841		2.438	0.12048	0.02418		2.438	0.00676	0.09207		2.438	0.01618	-0.00263		2.438	0.04	0.13322		2.438	0.02156	0.02256		2.438	0.03	0.02268		2.438	0.06122	0.01757		2.438	0.01818	-0.03266		2.438	0.05409	0.0699		2.438	0.01307	-0.05584
	2.6	0.04167	0.00137		2.6	0.03676	0.02988		2.6	0.07831	0.02549		2.6	0.03378	0.08345		2.6	-0.05178	0		2.6	0.05333	0.16258		2.6	0.16712	0.154		2.6	0.06	0.03754		2.6	0.05831	0.04592		2.6	-0.03455	-0.03243		2.6	0.10096	0.09717		2.6	-0.01809	-0.03892
	2.763	0.02652	0.00171		2.763	0.04044	0.04895		2.763	0.10843	0.01143		2.763	0.03378	0.08345		2.763	0.00971	-0.00372		2.763	0.18667	0.13856		2.763	0.22911	0.19716		2.763	0.09	0.04106		2.763	0.00292	0.04705		2.763	-0.02545	-0.02578		2.763	0.07452	0.12841		2.763	0.01608	-0.02538
	2.925	0.03409	0.00769		2.925	0.08824	0.04051		2.925	0.1506	0.03033		2.925	0	0.08428		2.925	-0.01618	-0.00591		2.925	0.10667	0.17957		2.925	0.49326	0.43109		2.925	0.03	0.04771		2.925	0.0379	0.03231		2.925	0.05636	-0.03686		2.925	0.14183	0.13317		2.925	-0.01508	-0.03299
	3.087	0.02652	0.00615		3.087	0.08088	0.04161		3.087	0.0241	0.04308		3.087	0.05405	0.09346		3.087	0.01618	0.000437828		3.087	0.18	0.18661		3.087	0.73854	0.44777		3.087	0.16	0.05084		3.087	0.05248	0.05102		3.087	0.02909	-0.03324		3.087	0.1875	0.21101		3.087	0.00704	0.01607
	3.25	-0.00379	0.02135		3.25	0.08088	0.0517		3.25	0.08434	0.03077		3.25	-0.0473	0.10153		3.25	0.00324	-0.00482		3.25	0.06667	0.19947		3.25	0.63881	0.55812		3.25	-0.08	0.0657		3.25	0.05248	0.05102		3.25	-0.02	-0.03103		3.25	0.23077	0.24596		3.25	-0.0191	-0.04653
	3.413	0.00379	0.01247		3.413	0.02941	0.04345		3.413	0.08434	0.03077		3.413	-0.02703	0.10042		3.413	0.01294	0.00131		3.413	0.09333	0.1786		3.413	0.6469	0.41246		3.413	0.06	0.07274		3.413	0.06997	0.04308		3.413	0.00909	-0.02951		3.413	0.29087	0.36537		3.413	0.01307	0.01523
	3.575	0.06439	0.04338		3.575	0.07721	0.05408		3.575	0.07831	0.00747		3.575	0.04054	0.1491		3.575	0	0.0116		3.575	0.20667	0.22956		3.575	0.52561	0.27072		3.575	0.38	0.11693		3.575	0.10204	0.03061		3.575	0.06364	-0.03243		3.575	0.36779	0.52118		3.575	0.00704	-0.02453
	3.738	0.07197	0.05841		3.738	0	0.05261		3.738	0.11446	0.02813		3.738	0.02027	0.22615		3.738	0.0356	0.01467		3.738	0.14667	0.34967		3.738	0.3558	0.19961		3.738	0.08	0.09855		3.738	0.10787	0.03685		3.738	-0.03273	-0.03056		3.738	0.6262	0.70029		3.738	0.01005	-0.022
	3.9	0.04167	0.07361		3.9	0.12868	0.08249		3.9	0.11446	0.02813		3.9	0.42568	0.46537		3.9	0.01618	0.01795		3.9	0.14667	0.34967		3.9	0.3558	0.19961		3.9	0.08	0.09855		3.9	0.09621	0.04875		3.9	0.02182	-0.03254		3.9	0.39543	0.55467		3.9	0.02814	0.0423
	4.063	0.04167	0.07361		4.063	0.05882	0.08323		4.063	0.12048	0.02242		4.063	0.42568	0.46537		4.063	0.08414	0.03021		4.063	0.41333	0.48022		4.063	0.28032	0.20451		4.063	0.08	0.15761		4.063	0.0758	0.04138		4.063	0.02909	-0.03616		4.063	0.26322	0.41223		4.063	0.02915	-0.02284
	4.225	0.20455	0.1959		4.225	0.11029	0.10064		4.225	0.10843	0.01934		4.225	0.56757	0.80974		4.225	0.04531	0.03021		4.225	0.53333	0.85101		4.225	0.16981	0.11869		4.225	0.2	0.17638		4.225	0.16035	0.0737		4.225	0.03636	-0.02858		4.225	0.1238	0.30739		4.225	0.00402	0.03723
	4.388	0.31439	0.29103		4.388	0.12132	0.11824		4.388	0.05422	0.04747		4.388	0.58108	0.87928		4.388	0.05825	0.04904		4.388	1	1		4.388	0.21024	0.09073		4.388	0.04	0.23739		4.388	0.14286	0.07596		4.388	0.04545	-0.01225		4.388	0.19712	0.25351		4.388	-0.00704	0.03469
	4.55	0.31818	0.3819		4.55	0.11029	0.12576		4.55	0.06024	0.05714		4.55	0.64865	0.62114		4.55	0.02913	0.07881		4.55	0.64	0.86168		4.55	0.13747	0.06474		4.55	0.31	0.29488		4.55	0.20117	0.09184		4.55	0.01091	-0.0028		4.55	0.16226	0.22266		4.55	0.02613	0.022
	4.713	0.97727	0.67344		4.713	0.06985	0.18882		4.713	0.07831	0.04088		4.713	0.47973	0.61419		4.713	0.06472	0.12675		4.713	0.62667	0.69837		4.713	0.08895	0.07455		4.713	0.32	0.44232		4.713	0.20408	0.0856		4.713	0.07818	0.01785		4.713	0.16226	0.16852		4.713	0.05126	0.00169
	4.875	0.90152	0.81247		4.875	0.15809	0.2044		4.875	0.10241	0.08879		4.875	0.43919	0.48901		4.875	0.18447	0.1563		4.875	0.66667	0.61199		4.875	0.18598	0.05199		4.875	0.6	0.44349		4.875	0.20408	0.0856		4.875	0.09636	0.02671		4.875	0.07813	0.19513		4.875	0.01206	0.00254
	5.038	1	0.97609		5.038	0.16912	0.23795		5.038	0.10241	0.08879		5.038	0.76351	0.37024		5.038	0.18447	0.17688		5.038	0.58	0.41228		5.038	0.07008	0.02011		5.038	0.52	0.41142		5.038	0.25948	0.08844		5.038	0.14364	0.06835		5.038	0.0649	0.19102		5.038	0.03317	0.07868
	5.2	0.92803	1		5.2	0.10662	0.28946		5.2	0.18072	0.10066		5.2	0.27703	0.3249		5.2	0.1165	0.25591		5.2	0.45333	0.36181		5.2	0.08625	0.02894		5.2	0.92	0.36371		5.2	0.23324	0.10601		5.2	0.15818	0.10895		5.2	0.00841	0.13966		5.2	0.10653	0.11421
	5.362	0.99242	0.86097		5.362	0.20221	0.3879		5.362	0.18072	0.25451		5.362	0.27703	0.3249		5.362	0.411	0.37828		5.362	0.32667	0.31255		5.362	0.13747	0.00196		5.362	0.56	0.29331		5.362	0.27114	0.10998		5.362	0.28545	0.17403		5.362	0.03245	0.14853		5.362	0.13467	0.1489
	5.525	0.74621	0.72365		5.525	0.26103	0.40202		5.525	0.50602	0.44615		5.525	0.33784	0.29569		5.525	0.32686	0.46475		5.525	0.35333	0.30672		5.525	0.06469	0.01717		5.525	0.31	0.22057		5.525	0.29738	0.14456		5.525	0.49818	0.32322		5.525	0.05889	0.12801		5.525	0.1196	0.15567
	5.688	0.70455	0.65158		5.688	0.29044	0.4143		5.688	0.5	0.53714		5.688	0.12838	0.15688		5.688	0.23301	0.4236		5.688	0.22667	0.32298		5.688	0.05121	0.01422		5.688	0.64	0.23661		5.688	0.32653	0.14909		5.688	0.71273	0.47451		5.688	0.05048	0.11623		5.688	0.17085	0.18866
	5.85	0.54924	0.58497		5.85	0.32353	0.41467		5.85	0.62048	0.84484		5.85	0.10811	0.12211		5.85	0.33981	0.37675		5.85	0.40667	0.31643		5.85	0.02426	0.04806		5.85	0.24	0.18772		5.85	0.43149	0.21939		5.85	0.70727	0.46646		5.85	-0.00962	0.09108		5.85	0.22312	0.37986
	6.013	0.35606	0.5462		6.013	0.41176	0.39212		6.013	0.8253	0.93495		6.013	-0.01351	0.08456		6.013	0.17152	0.32728		6.013	0.24667	0.31958		6.013	0.00539	0.00147		6.013	0.36	0.17169		6.013	0.44315	0.25907		6.013	0.63091	0.38703		6.013	-0.00962	0.09108		6.013	0.30653	0.41201
	6.175	0.2803	0.5573		6.175	0.27941	0.36609		6.175	0.50602	0.95912		6.175	0.03378	0.04451		6.175	0.24272	0.22285		6.175	0.26667	0.2958		6.175	-0.01348	-0.01471		6.175	0.22	0.17599		6.175	0.60058	0.41553		6.175	0.52545	0.22734		6.175	0.02284	0.07109		6.175	0.29849	0.51269
	6.338	0.25379	0.44236		6.338	0.22426	0.32026		6.338	0.49398	0.76088		6.338	0.02027	0.05591		6.338	0.08738	0.20293		6.338	0.19333	0.27833		6.338	0.00539	0.000490436		6.338	0.37	0.13219		6.338	0.76968	0.53231		6.338	0.27636	0.14126		6.338	-0.01202	0.05891		6.338	0.32563	0.51607
	6.5	0.19318	0.42972		6.5	0.13603	0.32081		6.5	0.38554	0.45714		6.5	0.07432	0.01725		6.5	0.07443	0.15193		6.5	0.28	0.26377		6.5	0.03235	0.02894		6.5	0.09	0.13923		6.5	0.86297	0.66667		6.5	0.18	0.10813		6.5	-0.02404	0.05375		6.5	0.46633	0.72843
	6.663	0.18939	0.39812		6.663	0.23162	0.30339		6.663	0.38554	0.45714		6.663	-0.04054	0.03588		6.663	0.0356	0.14011		6.663	0.26	0.30624		6.663	0.03235	0.02894		6.663	0.11	0.14627		6.663	0.98834	0.77494		6.663	0.25636	0.08002		6.663	0.05048	0.07744		6.663	0.6	0.79526
	6.825	0.32197	0.4181		6.825	0.19853	0.2484		6.825	0.27711	0.31297		6.825	0.02703	0.03561		6.825	0.02589	0.10639		6.825	0.14667	0.42635		6.825	0.10243	0.07749		6.825	0.03	0.16465		6.825	1	0.87018		6.825	0.14909	0.07979		6.825	-0.00721	0.07863		6.825	0.66231	0.86802
	6.987	0.29167	0.39129		6.987	0.14706	0.22548		6.987	0.16265	0.28176		6.987	-0.00676	0.03811		6.987	0.11003	0.09173		6.987	0.20667	0.36981		6.987	0.00539	0.04267		6.987	0.35	0.1095		6.987	0.80466	0.78912		6.987	0.12727	0.05226		6.987	-0.01442	0.07916		6.987	0.51558	0.5313
	7.15	0.23864	0.35696		7.15	0.26471	0.20348		7.15	0.16867	0.24308		7.15	0.11486	0.05814		7.15	0.06472	0.081		7.15	0.28667	0.32711		7.15	0.02426	0.08239		7.15	0.14	0.13844		7.15	0.53061	0.63662		7.15	0.08182	0.06077		7.15	0.00962	0.08605		7.15	0.51558	0.5313
	7.313	0.12121	0.37319		7.313	0.16912	0.19578		7.313	0.16265	0.19429		7.313	-0.02703	0.04117		7.313	0.11327	0.05582		7.313	0.17333	0.2628		7.313	0.09164	0.03776		7.313	0.14	0.12828		7.313	0.27405	0.42234		7.313	0.10364	0.05891		7.313	0.01563	0.08817		7.313	0.3799	0.38409
	7.475	0.1553	0.37865		7.475	0.05515	0.16609		7.475	0.22289	0.15736		7.475	-0.01351	0.03755		7.475	0.11327	0.05582		7.475	0.10667	0.22956		7.475	0.15094	0.06817		7.475	-0.01	0.12984		7.475	0.14869	0.34977		7.475	0.14727	0.03429		7.475	0.00481	0.10101		7.475	0.27538	0.34264
	7.638	0.31061	0.38002		7.638	0.15809	0.18772		7.638	0.21687	0.14901		7.638	-0.00676	0.05841		7.638	0.14887	0.05035		7.638	0.26667	0.19583		7.638	0.15094	0.06817		7.638	-0.01	0.12984		7.638	0.1137	0.25737		7.638	0.16	0.03254		7.638	0.07091	0.09386		7.638	0.13668	0.08968
	7.8	0.17045	0.38634		7.8	0.07353	0.1747		7.8	0.24096	0.09451		7.8	-0.05405	0.0459		7.8	0.01294	0.0486		7.8	0.26667	0.19583		7.8	0.15903	0.09122		7.8	0.01	0.13531		7.8	0.06706	0.13832		7.8	0.14545	0.04083		7.8	-0.02644	0.05573		7.8	0.11658	0.12437
	7.963	0.18561	0.38924		7.963	0.17279	0.19358		7.963	0.10241	0.12		7.963	0.00676	0.03449		7.963	0.04531	0.04904		7.963	0.22	0.15918		7.963	0.16981	0.09416		7.963	0.2	0.10168		7.963	-0.02332	0.05952		7.963	0.16727	0.03254		7.963	-0.03606	0.05163		7.963	0.12864	0.12267
	8.125	0.18561	0.38924		8.125	0.11029	0.1956		8.125	0.13253	0.10286		8.125	0.00676	0.03449		8.125	0.06149	0.03306		8.125	0.15333	0.12764		8.125	0.18868	0.12997		8.125	0.15	0.11732		8.125	-0.0379	0.01531		8.125	0.08182	0.03558		8.125	-0.00841	0.05719		8.125	0.1206	0.07783
	8.287	0.32197	0.44304		8.287	0.1875	0.20935		8.287	0.07831	0.0844		8.287	-0.00676	0.07121		8.287	0.06149	0.03306		8.287	0.15333	0.15409		8.287	0.07817	0.07602		8.287	0.19	0.11381		8.287	-0.04956	-0.01417		8.287	0.09455	0.02928		8.287	0.0012	0.09412		8.287	0.0995	0.0846
	8.45	0.23485	0.41008		8.45	0.17279	0.20513		8.45	0.1747	0.09495		8.45	0.0473	0.05202		8.45	0.01618	0.03743		8.45	0.15333	0.15773		8.45	0.10243	0.06179		8.45	0.4	0.12045		8.45	-0.04956	-0.03118		8.45	0.02909	0.03044		8.45	-0.02163	0.0879		8.45	0.12462	0.08799
	8.613	0.27652	0.41127		8.613	0.14706	0.2418		8.613	0.1506	0.08132		8.613	0.10135	0.04534		8.613	0.04207	0.02671		8.613	0.12667	0.15457		8.613	0.05391	0.06866		8.613	0.2	0.11381		8.613	-0.06997	-0.03345		8.613	0.03273	0.01995		8.613	-0.02764	0.07029		8.613	0.06533	0.04738
	8.775	0.33712	0.36601		8.775	0.10662	0.25573		8.775	0.21084	0.06066		8.775	0.12162	0.05702		8.775	0.03883	0.02452		8.775	0.08667	0.16016		8.775	0.01348	0.08288		8.775	-0.06	0.11732		8.775	-0.08163	-0.04252		8.775	0.08	0.04538		8.775	0.02043	0.083		8.775	0.10854	0.10406
	8.938	0.12879	0.36328		8.938	0.09926	0.2583		8.938	-0.01205	0.06945		8.938	-0.05405	0.05035		8.938	0.04207	0.03218		8.938	0.1	0.14317		8.938	0.20216	0.077		8.938	0.05	0.07783		8.938	-0.10204	-0.05272		8.938	0.07273	0.03534		8.938	-0.02644	0.08459		8.938	0.04322	0.10998
	9.1	0.19697	0.37216		9.1	0.19485	0.27131		9.1	0.11446	0.07341		9.1	-0.01351	0.0726		9.1	0.04207	0.03218		9.1	0.11333	0.13152		9.1	0.18059	0.09907		9.1	0.09	0.13375		9.1	-0.10204	-0.05159		9.1	0.07273	0.04094		9.1	-0.02644	0.08459		9.1	0.06131	0.03723
	9.263	0.20455	0.32656		9.263	0.13235	0.22878		9.263	0.10241	0.04747		9.263	0.09459	0.07983		9.263	0.07443	0.04969		9.263	0.16	0.14171		9.263	0.04313	0.07553		9.263	0.13	0.07313		9.263	-0.08163	-0.04875		9.263	0.10364	0.04106		9.263	-0.01442	0.08525		9.263	0.13266	0.06345
	9.425	0.16288	0.30248		9.425	0.15809	0.25005		9.425	0.08434	0.06022		9.425	-0.0473	0.0637		9.425	0.05178	0.03612		9.425	0.09333	0.16744		9.425	0.07547	0.09416		9.425	0.06	0.05944		9.425	-0.07872	-0.06803		9.425	0.05455	0.04106		9.425	-0.01923	0.074		9.425	0.11558	0.20812
	9.588	0.17424	0.30436		9.588	0.04779	0.30247		9.588	0.07831	0.05495		9.588	-0.08108	0.07928		9.588	0.04531	0.02452		9.588	0.09333	0.14535		9.588	0.07547	0.09416		9.588	0.04	0.06766		9.588	-0.09329	-0.06293		9.588	0.04909	0.04806		9.588	0.01442	0.07069		9.588	0.11558	0.18274
	9.75	0.28788	0.31238		9.75	0.09926	0.26911		9.75	0.11446	0.06505		9.75	0.01351	0.05452		9.75	0.11327	0.06305		9.75	0.09333	0.14535		9.75	0.06739	0.04904		9.75	0.03	0.06257		9.75	-0.09329	-0.05952		9.75	0.17636	0.04957		9.75	-0.0024	0.07519		9.75	0.0804	0.09729
	9.912	0.18182	0.34876		9.912	0.13971	0.31989		9.912	0.11446	0.05495		9.912	0.08108	0.04979		9.912	0.11327	0.06305		9.912	0.04667	0.17326		9.912	0.02965	0.07406		9.912	0.06	0.06062		9.912	-0.0758	-0.06859		9.912	0.12545	0.04596		9.912	-0.02163	0.03971		9.912	0.11357	0.13113
	10.075	0.13258	0.34603		10.075	0.16912	0.32539		10.075	0.07831	0.06989		10.075	0.03378	0.01975		10.075	0.05502	0.0521		10.075	0.24667	0.13419		10.075	0.13477	0.05591		10.075	0.23	0.06062		10.075	-0.08746	-0.06803		10.075	0.17091	0.068		10.075	0.01923	0.04991		10.075	0.11658	0.2335
	10.238	0.15909	0.34466		10.238	0.21691	0.31897		10.238	0.1506	0.0611		10.238	0.01351	0.01752		10.238	0.08091	0.05013		10.238	0.14667	0.14681		10.238	0.15633	0.07308		10.238	0.03	0.05632		10.238	-0.09621	-0.06916		10.238	0.12545	0.08177		10.238	-0.01202	0.05216		10.238	0.16382	0.16244
	10.4	0.25379	0.35747		10.4	0.23897	0.30284		10.4	0.10241	0.09275		10.4	0.06081	0.02197		10.4	0.00971	0.04269		10.4	0.15333	0.16938		10.4	0.06469	0.077		10.4	-0.05	0.06688		10.4	-0.07872	-0.06689		10.4	0.19636	0.07792		10.4	-0.00841	0.04077		10.4	0.10754	0.17597
	10.563	0.26894	0.29872		10.563	0.14706	0.25976		10.563	0.25301	0.04044		10.563	-0.04054	0.00529		10.563	0.11974	0.05757		10.563	0.16667	0.21718		10.563	0.01078	0.05248		10.563	0.13	0.05788		10.563	-0.11662	-0.08163		10.563	0.15455	0.07675		10.563	-0.01322	0.02701		10.563	0.16683	0.17343
	10.725	0.13636	0.33151		10.725	0.24632	0.26489		10.725	0.12651	0.04835		10.725	-0.04054	0.00529		10.725	0.11974	0.05757		10.725	0.07333	0.18321		10.725	0.15903	0.09613		10.725	0.09	0.05749		10.725	-0.09913	-0.07143		10.725	0.10909	0.07442		10.725	-0.04928	0.02648		10.725	0.16683	0.17343
	10.888	0.06439	0.27105		10.888	0.14706	0.28726		10.888	0.08434	0.04615		10.888	0.02703	0.01419		10.888	0.09061	0.05342		10.888	0.13333	0.18199		10.888	0.03235	0.13977		10.888	0.26	0.05045		10.888	-0.1137	-0.07426		10.888	0.19091	0.0764		10.888	-0.01803	0.02542		10.888	0.11357	0.14298
	11.05	0.08333	0.23843		11.05	0.26103	0.30082		11.05	0.25301	0.04835		11.05	-0.00676	0.01001		11.05	0.06472	0.05298		11.05	0.2	0.23756		11.05	0.07817	0.14076		11.05	0.09	0.04928		11.05	-0.10787	-0.07823		11.05	0.29091	0.08375		11.05	-0.02163	0.00913		11.05	0.06533	0.11083
	11.213	0.10985	0.21093		11.213	0.11029	0.31549		11.213	0.08434	0.04615		11.213	0.09459	-0.00946		11.213	0.0356	0.05517		11.213	0.12	0.23247		11.213	0.11051	0.09662		11.213	-0.02	0.09386		11.213	-0.09329	-0.06633		11.213	0.19636	0.1128		11.213	-0.03606	0.03376		11.213	0.15477	0.08968
	11.375	0.16288	0.19317		11.375	0.14338	0.35765		11.375	0.09036	0.07121		11.375	0	0.02281		11.375	0.12945	0.06305		11.375	0.32667	0.29289		11.375	0.07817	0.10642		11.375	-0.02	0.09386		11.375	-0.09329	-0.0771		11.375	0.34	0.15304		11.375	-0.04327	0.05441		11.375	0.0995	0.12521
	11.537	0.14773	0.14603		11.537	0.08824	0.38148		11.537	0.1747	0.06637		11.537	0.06757	0.02587		11.537	0.12945	0.06305		11.537	0.16	0.28779		11.537	0.07817	0.17999		11.537	0.1	0.08408		11.537	-0.10787	-0.07256		11.537	0.21818	0.21334		11.537	-0.00721	0.0274		11.537	0.18593	0.14721
	11.7	0.14773	0.10709		11.7	0.29779	0.42878		11.7	0.12651	0.0633		11.7	0.13514	0.06203		11.7	-0.00647	0.07487		11.7	0.16	0.28779		11.7	0.12399	0.11918		11.7	0.08	0.06805		11.7	-0.11662	-0.07426		11.7	0.37818	0.26199		11.7	-0.01202	0.0417		11.7	0.08945	0.11421
	11.863	0.03409	0.12109		11.863	0.12868	0.41265		11.863	0.21687	0.0211		11.863	0.06081	0.04172		11.863	0.04531	0.05451		11.863	0.24667	0.31206		11.863	0.11321	0.13144		11.863	-0.02	0.10403		11.863	-0.11662	-0.07426		11.863	0.62182	0.41526		11.863	-0.01803	0.03667		11.863	0.09749	0.12437
	12.025	0.10985	0.09274		12.025	0.0625	0.46654		12.025	0.16265	0.05407		12.025	0.06081	0.04172		12.025	0.04531	0.04969		12.025	0.28667	0.35307		12.025	0.05391	0.13095		12.025	0.01	0.09777		12.025	-0.10787	-0.08163		12.025	0.60182	0.58264		12.025	-0.01803	0.03667		12.025	0.05628	0.10575
	12.188	0.10985	0.09274		12.188	0.14338	0.41668		12.188	0.10843	0.06725		12.188	0.08784	0.03588		12.188	0.06472	0.05013		12.188	0.3	0.40427		12.188	0.24259	0.15154		12.188	0.12	0.12593		12.188	-0.12245	-0.07653		12.188	1	0.77907		12.188	0.03125	0.05242		12.188	0.12261	0.1709
	12.35	0.08333	0.07976		12.35	0.22794	0.37269		12.35	0.09036	0.0378		12.35	0.01351	0.03477		12.35	0.06472	0.05013		12.35	0.43333	0.4215		12.35	0.13208	0.17803		12.35	0.12	0.10403		12.35	-0.11079	-0.07596		12.35	0.96909	1		12.35	-0.00721	0.04527		12.35	0.06734	0.22166
	12.513	0.04167	0.1006		12.513	0.22426	0.3593		12.513	0.11446	0.06198		12.513	0.10811	0.04423		12.513	0.1068	0.06173		12.513	0.62	0.47367		12.513	0.10243	0.14566		12.513	0.22	0.11615		12.513	-0.09913	-0.0805		12.513	0.97273	0.88347		12.513	-0.01563	0.02926		12.513	0.09146	0.17766
	12.675	0.06439	0.07208		12.675	0.12132	0.31439		12.675	0.21687	0.07077		12.675	0.09459	0.03143		12.675	0.1068	0.03897		12.675	0.66667	0.55278		12.675	0.1186	0.1947		12.675	0.3	0.09269		12.675	-0.11079	-0.06803		12.675	0.63818	0.64656		12.675	-0.01322	0.03468		12.675	0.07839	0.2445
	12.838	0.01894	0.05961		12.838	0.1875	0.29166		12.838	0.12651	0.04264		12.838	0.08108	0.01168		12.838	0.05825	0.03459		12.838	0.57333	0.58893		12.838	0.13477	0.19863		12.838	0.11	0.09308		12.838	-0.10204	-0.07313		12.838	0.31091	0.42669		12.838	-0.01683	0.03005		12.838	0.13266	0.18613
	13	0.0947	0.07156		13	0.13971	0.25976		13	0.07229	0.05187		13	0.19595	0.02643		13	0.00647	0.06195		13	0.56667	0.73235		13	0.11321	0.15056		13	0.05	0.10168		13	-0.10496	-0.072		13	0.22364	0.2838		13	0.00962	0.03217		13	0.09648	0.22673
	13.162	0.03788	0.05739		13.162	0.03309	0.23281		13.162	0.11446	0.08571		13.162	-0.01351	-0.00139		13.162	0.07767	0.05342		13.162	0.79333	0.81		13.162	0.16442	0.15498		13.162	0	0.12593		13.162	-0.09913	-0.05839		13.162	0.08	0.25265		13.162	0.00962	0.04951		13.162	0.10653	0.20474
	13.325	0.05682	0.04321		13.325	0.10662	0.23428		13.325	0.13253	0.06374		13.325	-0.01351	-0.00139		13.325	0.06149	0.07618		13.325	0.52667	0.8464		13.325	0.05121	0.1746		13.325	0.11	0.13101		13.325	-0.11079	-0.06349		13.325	0.01455	0.1801		13.325	0.0024	0.0515		13.325	0.14372	0.14382
	13.488	-0.00379	0.04406		13.488	0.09191	0.19285		13.488	0.01807	0.05099		13.488	0.22973	0.01669		13.488	0.04854	0.06108		13.488	0.34	0.62849		13.488	0.05121	0.1746		13.488	0.11	0.10598		13.488	-0.08163	-0.0771		13.488	0.04	0.13694		13.488	-0.01683	0.02767		13.488	0.08945	0.11929
	13.65	0.01894	0.05073		13.65	0.09191	0.19285		13.65	0.1747	0.06725		13.65	0.05405	0.0331		13.65	0.05178	0.05845		13.65	0.49333	0.72313		13.65	0.0593	0.16135		13.65	0.16	0.10481		13.65	-0.12245	-0.06859		13.65	0.12182	0.11979		13.65	0.01322	0.03918		13.65	0.11055	0.0846
	13.813	0.01515	0.05226		13.813	0.04412	0.17544		13.813	0.12651	0.05187		13.813	0.12838	0.00362		13.813	-0.01618	0.07093		13.813	0.36	0.45207		13.813	0.25876	0.17558		13.813	0.04	0.08526		13.813	-0.12536	-0.06519		13.813	0.08909	0.09705		13.813	0.00962	0.06487		13.813	0.14271	0.04315
	13.975	0.00379	0.04816		13.975	0.09926	0.17764		13.975	0.06024	0.04835		13.975	0.06081	0.0025		13.975	0.12945	0.09829		13.975	0.14	0.2594		13.975	0.06739	0.13438		13.975	0.01	0.07587		13.975	-0.09621	-0.06293		13.975	0.05273	0.09682		13.975	0.01803	0.06103		13.975	0.0804	0.06176
	14.138	-0.04167	0.06627		14.138	0.11765	0.14665		14.138	0.03012	0.07912		14.138	0.07432	0.0114		14.138	0.07443	0.07312		14.138	0.28	0.20238		14.138	0.19407	0.15007		14.138	0.19	0.08095		14.138	-0.09913	-0.05499		14.138	0.11273	0.08772		14.138	0.04087	0.07056		14.138	0.13166	0.01946
	14.3	0.05303	0.062		14.3	0.04779	0.14867		14.3	0.10843	0.05407		14.3	0.08784	-0.00417		14.3	0.00324	0.10683		14.3	0.06667	0.10264		14.3	0.19677	0.18244		14.3	0.17	0.08487		14.3	-0.09038	-0.05385		14.3	0.05273	0.10428		14.3	0.03365	0.07043		14.3	0.13166	0.01946
	14.463	0.09848	0.0509		14.463	0.1875	0.12649		14.463	0.1506	0.06725		14.463	0.01351	-0.00306		14.463	0.09709	0.09654		14.463	0.02667	0.07158		14.463	0.25067	0.23786		14.463	0.12	0.07704		14.463	-0.08746	-0.03118		14.463	0.00182	0.08888		14.463	0.01082	0.04647		14.463	0.0603	0.00338
	14.625	0.01894	0.04799		14.625	0.05515	0.10889		14.625	0.14458	0.11824		14.625	0.00676	0.03449		14.625	0.14239	0.10836		14.625	-0.02667	0.01504		14.625	0.28032	0.25846		14.625	0.04	0.10129		14.625	-0.09329	-0.04762		14.625	0.07636	0.0876		14.625	0.01563	0.05864		14.625	0.06935	0.00254
	14.787	0.04167	0.03928		14.787	0.13235	0.11072		14.787	0.09639	0.1033		14.787	0.00676	0.03449		14.787	0.11003	0.10792		14.787	-0.00667	-0.0017		14.787	0.10512	0.28543		14.787	0.04	0.11263		14.787	-0.0758	-0.04875		14.787	0.06182	0.10965		14.787	0.03125	0.06831		14.787	0.04824	0.00508
	14.95	0.05303	0.04748		14.95	0.09191	0.13657		14.95	0.1988	0.11341		14.95	0.10135	-0.0025		14.95	0.11003	0.10792		14.95	-0.06667	-0.01068		14.95	0.2372	0.31878		14.95	0.13	0.10716		14.95	-0.05539	-0.04932		14.95	0.07818	0.08503		14.95	0.04327	0.06712		14.95	0.06834	0.02961
	15.113	0.00758	0.02989		15.113	0.05515	0.11146		15.113	0.16867	0.10154		15.113	0.00676	0.00974		15.113	0.05178	0.10902		15.113	-0.06	-0.02524		15.113	0.28841	0.36979		15.113	0.13	0.10716		15.113	-0.04956	-0.03175		15.113	0.09273	0.0701		15.113	0.04327	0.06712		15.113	0.04221	0.07445
	15.275	0.05303	0.03467		15.275	0.125	0.09808		15.275	0.16265	0.13758		15.275	-0.02027	-0.01113		15.275	0.06796	0.10902		15.275	-0.02667	-0.03616		15.275	0.30189	0.31976		15.275	0.2	0.09816		15.275	-0.04956	-0.03175		15.275	-0.01273	0.08154		15.275	0.04567	0.10564		15.275	0.04523	0.01861
	15.438	0.08712	0.0456		15.438	0.13603	0.10192		15.438	0.12651	0.09363		15.438	0.01351	0.00779		15.438	0.11974	0.11143		15.438	-0.06667	-0.03446		15.438	0.23181	0.40363		15.438	0.26	0.10989		15.438	-0.09329	-0.04025		15.438	0.02545	0.09413		15.438	0.03846	0.08949		15.438	0.06131	0.02961
	15.6	0.02273	0.05004		15.6	0.09559	0.09148		15.6	0.12048	0.11868		15.6	0.06757	0.01836		15.6	0.23625	0.12194		15.6	-0.06667	-0.03446		15.6	0.32075	0.50809		15.6	-0.02	0.1228		15.6	-0.08455	-0.02664		15.6	0.06364	0.08818		15.6	-0.00481	0.07797		15.6	0.05628	0.011
	15.763	-0.01136	0.0415		15.763	0.04044	0.09184		15.763	0.1747	0.16352		15.763	0.13514	0.01864		15.763	0.23625	0.12194		15.763	-0.02667	-0.04004		15.763	0.41509	0.62776		15.763	0.17	0.10911		15.763	-0.08455	-0.02438		15.763	0.11091	0.09577		15.763	0.09375	0.12404		15.763	0.09648	0.04569
	15.925	0.01136	0.06285		15.925	0.08088	0.10046		15.925	0.1988	0.19516		15.925	-0.01351	0.03727		15.925	0.09061	0.12675		15.925	-0.06	-0.03737		15.925	0.70889	0.89112		15.925	0.06	0.14627		15.925	-0.04373	0.00737		15.925	0.10545	0.10976		15.925	0.03726	0.11014		15.925	0.09749	0.09983
	16.088	0.01136	0.06285		16.088	0.08088	0.07883		16.088	0.26506	0.16396		16.088	-0.01351	0.03727		16.088	0.03883	0.11646		16.088	-0.04	-0.04247		16.088	1	1		16.088	0.24	0.16269		16.088	-0.04373	0.01134		16.088	0.12182	0.12248		16.088	0.0601	0.1476		16.088	0.09849	0.07783
	16.25	-0.00379	0.05397		16.25	0.06618	0.08909		16.25	0.16867	0.22593		16.25	0.00676	0.02142		16.25	0.05502	0.11799		16.25	-0.07333	-0.04028		16.25	0.66307	0.75871		16.25	0.11	0.22683		16.25	0.01749	0.06009		16.25	0.09091	0.12119		16.25	0.07933	0.15316		16.25	0.11759	0.08376
	16.413	0	0.05687		16.413	0.08088	0.09863		16.413	0.34337	0.37275		16.413	0.01351	0.04478		16.413	0.09061	0.12172		16.413	-0.08	-0.04077		16.413	0.56604	0.43747		16.413	0.26	0.27923		16.413	0.02915	0.06689		16.413	0.16727	0.1002		16.413	0.07813	0.15833		16.413	0.06834	0.07276
	16.575	0.03788	0.04509		16.575	0.04412	0.10119		16.575	0.48193	0.50989		16.575	0.08784	0.04924		16.575	0.09061	0.12172		16.575	-0.04	-0.04465		16.575	0.23181	0.35164		16.575	0.49	0.28432		16.575	0.03499	0.09977						16.575	0.14663	0.16918		16.575	0.11055	0.04738
	16.738	0.05303	0.07242		16.738	0.09559	0.09918		16.738	0.41566	0.52308		16.738	0.09459	0.05007		16.738	0.14887	0.11427		16.738	-0.04667	-0.04344		16.738	0.02965	0.14076		16.738	0.26	0.32655		16.738	0.0758	0.22732						16.738	0.15385	0.1942		16.738	0.08342	0.03638
	16.9	0.00758	0.07686		16.9	0.125	0.09203		16.9	0.79518	0.77978		16.9	0.01351	0.07983		16.9	0.01618	0.10858		16.9	-0.04	-0.04344		16.9	0.07008	0.14811		16.9	0.8	0.43762		16.9	0.12828	0.26587						16.9	0.14543	0.24451		16.9	0.08744	0.03469
	17.063	0.06818	0.1006		17.063	0.06618	0.09331		17.063	1	1		17.063	0.08784	0.037		17.063	0.06796	0.09785		17.063	-0.04	-0.04344		17.063	-0.01617	0.06179		17.063	0.26	0.52053		17.063	0.16035	0.33277						17.063	0.25601	0.28766		17.063	0.06231	-0.00846
	17.225	0.01894	0.10692		17.225	0.04779	0.09569		17.225	0.74096	0.91077		17.225	0.05405	0.06175		17.225	0.06796	0.09676		17.225	-0.05333	-0.04441		17.225	-0.03774	0.05934		17.225	1	0.57567		17.225	0.18367	0.43254						17.225	0.33413	0.36325		17.225	0.03216	0.01861
	17.387	0.00379	0.11477		17.387	0.09559	0.13199		17.387	0.81325	0.77495		17.387	-0.02027	0.05814		17.387	0.06796	0.09676		17.387	-0.04667	-0.04441		17.387	0.01617	0.01177		17.387	0.32	0.70395		17.387	0.36735	0.52551						17.387	0.29688	0.4493		17.387	0.01508	-0.00677
	17.55	0.14394	0.12007		17.55	0.08088	0.10761		17.55	0.55422	0.49934		17.55	0.06757	0.06203		17.55	0.06472	0.11515		17.55	-0.04667	-0.04441		17.55	-0.02965	0.00589		17.55	0.36	0.83066		17.55	0.41691	0.60941						17.55	0.54928	0.63172		17.55	0.02613	0.01015
	17.713	0.0303	0.10162		17.713	0.05147	0.10852		17.713	0.35542	0.4		17.713	0.08108	0.07204		17.713	0.02913	0.11252		17.713	-0.06667	-0.04441		17.713	-0.01078	-0.02158		17.713	0.93	1		17.713	0.46064	0.60034						17.713	0.78606	0.77006		17.713	0.02312	0.03384
	17.875	0.08333	0.11563		17.875	0.10294	0.11696		17.875	0.19277	0.32571		17.875	0.10811	0.07761		17.875	0.10032	0.11537		17.875	-0.00667	-0.04489		17.875	-0.01348	0.00343		17.875	0.85	0.89206		17.875	0.6035	0.80726						17.875	1	1		17.875	0.02312	0.03384
	18.038	0.05303	0.14518		18.038	0.11029	0.11457		18.038	0.39759	0.26418		18.038	0.0473	0.06982		18.038	0.06796	0.12303		18.038	-0.03333	-0.04586		18.038	0.04313	-0.02011		18.038	0.61	0.62378		18.038	0.6793	0.92404						18.038	0.92548	0.94069		18.038	0.04422	-0.00846
	18.2	0.10227	0.14313		18.2	0.08456	0.12594		18.2	0.34337	0.20088		18.2	-0.01351	0.08512		18.2	0.06796	0.12303		18.2	0	-0.04198		18.2	-0.0593	-0.00687		18.2	0.48	0.39187		18.2	0.77843	1						18.2	0.70433	0.74318		18.2	0.04322	0
	18.363	0.03409	0.14842		18.363	0.11397	0.15069		18.363	0.35542	0.17231		18.363	0	0.0968		18.363	0.04531	0.12544		18.363	-0.08	-0.04344		18.363	-0.0027	-0.01618		18.363	0.23	0.19515		18.363	0.65306	0.74093						18.363	0.46635	0.51602		18.363	0.03216	-0.022
	18.525	0.16667	0.16874		18.525	0.1875	0.1439		18.525	0.18675	0.19121		18.525	0.08784	0.08679		18.525	0.07767	0.10661		18.525	0.02	-0.04271		18.525	-0.02965	-0.02452		18.525	0.08	0.19671		18.525	0.43732	0.51531						18.525	0.22957	0.40138		18.525	0.0191	-0.04061
	18.688	0.08712	0.17865		18.688	0.16544	0.15784		18.688	0.33735	0.17407		18.688	0.08784	0.08679		18.688	0.06796	0.11362		18.688	0	-0.04368		18.688	-0.01348	-0.01913		18.688	0.35	0.16465		18.688	0.15743	0.22562						18.688	0.19952	0.3467		18.688	0.03216	-0.03299
	18.85	0.10985	0.22972		18.85	0.15441	0.15949		18.85	0.36145	0.16176		18.85	0.04054	0.09764		18.85	0.21683	0.12675		18.85	-0.08	-0.04222		18.85	-0.03774	-0.04071		18.85	0.35	0.16465		18.85	0.15743	0.22562						18.85	0.21755	0.31215		18.85	0.02312	0.011
	19.012	0.17045	0.29411		19.012	0.26838	0.19303		19.012	0.36145	0.16176		19.012	0.13514	0.09235		19.012	0.21683	0.12675		19.012	-0.06	-0.04271		19.012	-0.06469	-0.00736		19.012	0.12	0.14978		19.012	0.05248	0.13549						19.012	0.0649	0.25933		19.012	0.02915	-0.03299
	19.175	0.25	0.38514		19.175	0.17279	0.2286		19.175	0.25301	0.15033		19.175	0.18243	0.09179		19.175	0.14563	0.1169		19.175	-0.02667	-0.04028		19.175	-0.06469	-0.00736		19.175	-0.07	0.12945		19.175	0.00583	0.09751						19.175	0.08293	0.18758		19.175	0.03116	-0.01015
	19.338	0.48864	0.5877		19.338	0.34559	0.24143		19.338	0.49398	0.13231		19.338	-0.07432	0.08428		19.338	0.06149	0.10223						19.338	-0.05121	-0.03384		19.338	0.13	0.13375		19.338	0.02041	0.06236						19.338	0.0649	0.13106		19.338	0.0603	-0.000846024
	19.5	0.68561	0.71221		19.5	0.29779	0.30834		19.5	0.12048	0.11868		19.5	0.02703	0.07955		19.5	0.06149	0.12106						19.5	-0.09704	-0.06719		19.5	0	0.11889		19.5	0.01749	0.04138						19.5	-0.0012	0.08949		19.5	0.01608	0.03553
	19.663	0.62879	0.68591		19.663	0.35294	0.41668		19.663	0.21687	0.1011		19.663	-0.02027	0.06426		19.663	0.15858	0.11318						19.663	-0.01617	-0.02109		19.663	0.13	0.1271		19.663	0.00292	0.05612						19.663	0.04688	0.05507		19.663	0.03618	0.04907
	19.825	0.64015	0.5766		19.825	0.54412	0.62291		19.825	0.23494	0.10945		19.825	0.04054	0.04284		19.825	0.15858	0.11318						19.825	-0.03235	-0.0309		19.825	-0.01	0.10872		19.825	-0.00292	0.04705						19.825	0.00841	0.04792		19.825	0.04121	-0.01861
	19.988	0.46591	0.49821		19.988	0.90074	0.91201		19.988	0.19277	0.07868		19.988	0.04054	0.04284		19.988	0.19417	0.12106						19.988	0.00809	-0.00638		19.988	-0.05	0.13727		19.988	-0.02915	0.05385						19.988	0.08053	0.02462		19.988	0.06332	-0.00423
	20.15	0.46591	0.49821		20.15	0.83088	1		20.15	0.13855	0.08044		20.15	-0.03378	0.05035		20.15	0.12945	0.16528						20.15	-0.04313	-0.00687		20.15	-0.01	0.16738		20.15	-0.03207	0.05329						20.15	0.02163	0.00582		20.15	0.05528	0.04822
	20.313	0.40909	0.41776		20.313	0.99265	0.84363		20.313	0.27108	0.08132		20.313	-0.02703	0.01558		20.313	0.18123	0.169						20.313	0.03235	-0.00834		20.313	0.04	0.15878		20.313	-0.06414	0.06633						20.313	-0.02764	0.00543		20.313	0.0995	0.07191
	20.475	0.16288	0.36499		20.475	1	0.62365		20.475	0.12651	0.05055		20.475	-0.02027	0.05007		20.475	0.22006	0.19768						20.475	0.00539	-0.01226		20.475	0.1	0.1666		20.475	-0.04665	0.0085						20.475	-0.04207	0.00437		20.475	0.06332	0.09729
	20.637	0.19318	0.21605		20.637	0.48529	0.33199		20.637	0.12651	0.05055		20.637	-0.03378	0.03143		20.637	0.14239	0.16397						20.637	0.02695	0.02501		20.637	0.01	0.13844		20.637	-0.05831	-0.00283						20.637	0.00841	0.00437		20.637	0.06533	0.10491
	20.8	0.17424	0.2		20.8	0.34559	0.27443		20.8	0.21084	0.02593		20.8	0.0473	0.04645		20.8	0.22977	0.22001						20.8	-0.04313	0.00932		20.8	0.06	0.14939		20.8	-0.01749	0.01361										20.8	0.11859	0.09475
	20.963	0.06061	0.16123		20.963	0.60662	0.19927		20.963	0.20482	0.03121		20.963	-0.08108	0.03338		20.963	0.26214	0.26992						20.963	0.04313	0.03727		20.963	-0.05	0.13453		20.963	-0.06122	0.01361										20.963	0.12261	0.18274
	21.125	0.09848	0.11614		21.125	0.37132	0.14702		21.125	0.08434	0.0044		21.125	-0.0473	0.03394		21.125	0.54369	0.51839						21.125	0.04313	0.03727		21.125	0.05	0.0876		21.125	-0.05248	0.03741										21.125	0.15578	0.21151
	21.288	0.03409	0.08113		21.288	0.21324	0.12337		21.288	0.16265	0.02242		21.288	-0.04054	0.01892		21.288	0.98706	0.79072						21.288	0.01078	0.03286		21.288	0.03	0.11224		21.288	-0.03207	0.03345										21.288	0.16382	0.17597
	21.45	0.01894	0.05141		21.45	0.39706	0.10632		21.45	0.08434	0.00264		21.45	-0.04054	0.01892		21.45	0.88673	0.95731						21.45	0.04313	0.14174		21.45	-0.05	0.10325														21.45	0.16382	0.17597
	21.613	0.02273	0.0304		21.613	0.21324	0.08818		21.613	0.04819	0.00176		21.613	-0.02027	0.00584		21.613	1	1						21.613	-0.04582	0.10397		21.613	0.08	0.0923														21.613	0.19799	0.21404
	21.775	0.05682	0.02562		21.775	0.20956	0.06233		21.775	0.04819	0.00176		21.775	0.01351	0.03088		21.775	0.65049	0.86055						21.775	-0.02695	0.15792		21.775	0	0.08565														21.775	0.24623	0.21912
	21.938	-0.00758	0.01708		21.938	0.15441	0.04051		21.938	0.09036	-0.0022		21.938	0.22973	0.05647		21.938	0.59547	0.53306						21.938	0.0566	0.11378		21.938	-0.09	0.10637														21.938	0.42211	0.3621
	22.1	-0.03788	0.0263		22.1	0.16912	0.0363		22.1	0.01205	-0.00176		22.1	-0.05405	0.02225		22.1	0.27508	0.44921						22.1	0.00539	0.07602		22.1	-0.02	0.06257														22.1	0.5809	0.6489
	22.262	-0.00758	0.02289		22.262	0.12868	0.03483		22.262	0.01205	-0.00176		22.262	-0.02027	0.02698		22.262	0.39159	0.40871						22.262	0.00539	0.0358		22.262	0	0.10559														22.262	0.81709	0.70981
	22.425	0.01136	0.01725		22.425	0.14706	0.0363		22.425	0.08434	0.00352		22.425	-0.07432	0.03004		22.425	0.42718	0.34742						22.425	0.07547	0.02011		22.425	-0.07	0.06296														22.425	0.97186	1
	22.588	0.00379	0.01144		22.588	0.09926	0.03373		22.588	0.04819	-0.00176		22.588	0.10135	0.03338		22.588	0.27184	0.25722						22.588	0.04313	0.05542		22.588	-0.07	0.06296														22.588	1	0.97462
	22.75	0.00758	0.0029		22.75	0.20956	0.04143		22.75	0.03012	-0.01846		22.75	0.10135	0.03338		22.75	0.21359	0.26313						22.75	-0.01617	0.10005		22.75	0.05	0.10637														22.75	0.83116	0.84856
	22.913	-0.02273	0.00581		22.913	0.13971	0.04381		22.913	0.06024	-0.02066		22.913	-0.01351	0.04145		22.913	0.18447	0.24453										22.913	-0.01	0.12241														22.913	0.62111	0.73773
	23.075	-0.00379	0.01008		23.075	0.08824	0.03556		23.075	0.01205	-0.02066		23.075	0.09459	0.02893		23.075	0.18447	0.22198										23.075	-0.01	0.13219														23.075	0.48342	0.55161
	23.238	-0.01894	-0.000512383		23.238	0.15441	0.03831		23.238	0.11446	-0.01802		23.238	0.05405	0.01641		23.238	0.23301	0.2187										23.238	0.04	0.11146														23.238	0.45126	0.46024
	23.4	-0.02652	0.01469		23.4	0.09926	0.03355		23.4	0.11446	-0.01802		23.4	0.07432	0.02114		23.4	0.15858	0.22745										23.4	0.09	0.12006														23.4	0.32663	0.39594
	23.563	-0.04167	-0.000341588		23.563	0.15074	0.04161		23.563	0.06627	-0.01758		23.563	-0.03378	0.0331		23.563	0.08738	0.16988										23.563	0.04	0.08838														23.563	0.29347	0.26058
	23.725	-0.01894	-0.00273		23.725	0.19853	0.04803		23.725	0.03012	-0.0211		23.725	0.02027	0.03171		23.725	0.0712	0.22767										23.725	0.09	0.07313														23.725	0.2392	0.26227
	23.887	0.01515	-0.01418		23.887	0.22426	0.06343		23.887	0.03012	-0.0211		23.887	-0.00676	0.02976		23.887	0.20388	0.20841										23.887	0.17	0.0614														23.887	0.18794	0.21235
	24.05	-0.00758	-0.01418		24.05	0.16912	0.0473		24.05	0.09036	-0.0233		24.05	-0.00676	0.02976		24.05	0.28155	0.21694										24.05	0.05	0.05788														24.05	0.15075	0.06768
	24.213	-0.00758	-0.01418		24.213	0.05882	0.05518		24.213	0.06627	-0.03077		24.213	0.10135	0.00445		24.213	0.20065	0.24562										24.213	0	0.03207														24.213	0.16382	0.15482
	24.375	-0.03409	-0.02135		24.375	0.125	0.04931		24.375	0.00602	-0.02725		24.375	0.06757	0.00473		24.375	0.13269	0.2581										24.375	-0.04	0.03754														24.375	0.12563	0.10491
	24.538	-0.04545	-0.02716		24.538	0.17279	0.04271		24.538	0.00602	-0.02725		24.538	0.06081	0.000556328		24.538	0.13592	0.2616										24.538	-0.06	0.05827														24.538	0.1206	0.10998
	24.7	-0.04167	-0.02784		24.7	0.11765	0.05811		24.7	0.04819	-0.03033		24.7	0.01351	-0.01558		24.7	0.22977	0.24343										24.7	-0.01	0.02816														24.7	0.12161	0.08206
	24.863	-0.03788	-0.02699		24.863	0.11765	0.03996		24.863	0.00602	-0.02593		24.863	-0.03378	0		24.863	0.28479	0.24234										24.863	0.03	0.05866														24.863	0.09548	-0.00592
	25.025	-0.02652	-0.02886		25.025	0.12868	0.04546		25.025	0.00602	-0.02593		25.025	0.10135	0.01057		25.025	0.26537	0.23511										25.025	-0.01	0.04654														25.025	0.08744	-0.00931
	25.188	0.01515	-0.0263		25.188	0.05882	0.03721		25.188	0.0241	-0.0233		25.188	0.08108	0.01391		25.188	0.18447	0.2581										25.188	-0.04	0.05905														25.188	0.05427	0.06853
	25.35	-0.05303	-0.02613		25.35	0.12132	0.03373		25.35	0.03012	-0.02901		25.35	0.10135	0.01669		25.35	0.1521	0.25044										25.35	-0.02	0.05201														25.35	0.09749	0.06937
	25.512	-0.01136	-0.02955		25.512	0.09926	0.02566						25.512	-0.03378	-0.00723		25.512	0.16828	0.24803										25.512	-0.03	0.06727														25.512	0.08141	0.04992
	25.675	-0.03409	-0.02972		25.675	0.14338	0.03593						25.675	0.05405	0.03032		25.675	0.29773	0.25175										25.675	0	0.08917														25.675	0.06332	0.02284
	25.838	-0.02652	-0.02596		25.838	0.23897	0.02566						25.838	0.04054	0.05424		25.838	0.24919	0.22482										25.838	-0.01	0.08408														25.838	0.11658	0.00508
	26	-0.03788	-0.03228		26	0.10662	0.03098						26	0.15541	0.0726		26	0.27832	0.25175										26	0	0.02738														26	0.02513	0.01777
	26.163	-0.03788	-0.03143		26.163	0.08456	0.033						26.163	0.04054	0.11266		26.163	0.24919	0.24387																										26.163	0.05126	0.01692
	26.325	0.00379	-0.0275		26.325	0.08824	0.03795						26.325	0.03378	0.13908		26.325	0.16181	0.27123																										26.325	0.08844	-0.01946
	26.488	-0.01136	-0.03126		26.488	0.125	0.03006						26.488	0.18919	0.18609		26.488	0.24919	0.22811
	26.65	-0.0303	-0.02835		26.65	0.09926	0.04198						26.65	0.18919	0.18609		26.65	0.20388	0.23183
	26.813	-0.04167	-0.02477		26.813	0.06618	0.03043						26.813	0.20946	0.20529		26.813	0.10356	0.26948
	26.975	0	-0.02494		26.975	0.19118	0.04143						26.975	0.37838	0.27204		26.975	0.19741	0.24628
	27.137	-0.01894	-0.03023										27.137	0.16216	0.28373
	27.3	-0.03409	-0.02425										27.3	0.41892	0.39388
	27.463	-0.02273	-0.02254										27.463	0.32432	0.53574
	27.625	-0.03409	-0.0222										27.625	0.64865	0.69569
	27.788	-0.02273	-0.02784										27.788	0.84459	0.90403
	27.95	-0.00379	-0.03262										27.95	1	1
													28.113	0.80405	0.82893
													28.275	0.60811	0.96829
													28.438	0.56757	0.60556
													28.6	0.50676	0.48067
													28.762	0.33784	0.22698
													28.925	0.30405	0.17469
													29.088	0.08784	0.07789
													29.25	0.03378	0.04951
													29.413	0.03378	0.04951
													29.575	-0.07432	0.01836
													29.738	-0.01351	-0.01947
													29.9	0.02027	-0.0217
													30.063	-0.00676	-0.02309
													30.225	-0.08784	-0.02976
													30.387	-0.09459	-0.02003
													30.55	0	-0.04061
													30.713	0	-0.04061
													30.875	-0.11486	-0.00529
													31.038	-0.02703	-0.01947
													31.2	-0.03378	0.01029
													31.363	0.00676	0.02809
													31.525	-0.05405	0.08401
													31.688	-0.09459	0.0904
													31.85	-0.13514	0.1872
													32.013	-0.13514	0.1872
													32.175	0.09459	0.1694
													32.337	-0.03378	0.16467
													32.5	-0.05405	0.10348
													32.663	0.12838	0.07733
													32.825	-0.02703	0.02086
													32.988	0.06757	0.01001
													33.15	-0.02027	-0.0064
													33.313	-0.10811	-0.00918
													33.475	0.04054	-0.01752
													33.638	-0.14865	-0.04729
													33.8	0	-0.0459
													33.962	-0.13514	-0.04478
													34.125	-0.01351	-0.04896
													34.288	-0.10811	-0.05285
													34.45	-0.0473	-0.0509

## Sheet: Supplementary Figure6
Screening ΔF/F (%) values of top three RGEPO mutants validated in HEK293FT cells under intracellular expression
	Screening ΔF/F(%)
Number of cells	RGEPO2	RGEPO1	P299V
1	132.678	52.2897	32.5835
2	156.632	52.7104	29.5693
3	136.525	57.228	23.0978
4	105.133	44.2191	21.1823
5	105.782	48.4479	18.5667
6	137.555	49.9015	23.222
7	52.3867	41.4161	21.5919
8	153.012	50.2668	31.7332
9	106.763	40.2149	20.3607
10	108.109	37.3402	25.5331
11	98.9917	44.3489	29.3905
12	117.978	49.3675	25.6619
13	82.1319	60.8558	34.2965
14	110.73	57.1904	29.841
15	142.22	58.8746	19.363
16	153.647	51.3262	29.2901
17	108.665	50.1792	21.3674
18	112.095	46.5845	19.4348
19	93.9522	54.8227	17.2159
20	124.488	76.986	21.7252
21	122.913	42.7156	15.2678
22	121.849	55.762	20.8716
23	143.273	52.3026	23.3895
24	113.161	54.6277	21.6389
25	114.213	56.9571	22.399
26	71.4168	57.6612	31.6652
27	166.072	45.8176	22.6821
28	110.96	50.3938	22.7016
29	69.5099	43.0732	18.6475
30	156.263	58.4256	22.7507
31	131.14	48.6885	20.5038
32	105.532	48.8076	18.5951
33	119.462	51.3367	19.6877
34	121.038	60.85
35		63.0018
36		59.2979
37		41.4582
38		59.4415
39		58.9363
40		53.1292
41		48.7117
42		52.1486
43		45.5678
44		39.651

## Sheet: Supplementary Figure8A
Time(min)	1	2	3	4	5	average-ΔF/F(%)	SD
-1.66667e-05	9.15671	-0.436376	19.0304	17.6484	13.3028	11.7404	7.00626
0.06275	8.53392	-1.23931	18.9397	17.5793	12.4809	11.2589	7.26727
0.112367	7.43982	-0.942573	18.5319	17.1527	11.4125	10.7189	7.06628
0.163283	7.55765	-2.18188	17.3539	16.5994	10.7197	10.0098	7.10651
0.212617	6.29524	-3.36883	15.9719	15.4006	9.72173	8.80413	7.074
0.262367	7.65864	-2.93245	15.9946	15.9654	10.5436	9.44596	6.97154
0.312567	8.28143	-2.02479	17.3312	16.5879	10.2853	10.0922	6.99621
0.36255	6.95169	-3.19427	15.4961	15.3429	10.2031	8.95993	6.8814
0.412633	6.69921	-3.71793	15.5641	14.4553	8.99378	8.3989	6.90045
0.462383	7.54082	-2.88008	16.0625	16.4611	10.344	9.50568	7.06174
0.5625	7.17051	-3.31646	14.9977	15.3545	8.54761	8.55077	6.79102
0.612567	6.44673	-4.11939	14.1142	14.8357	8.70025	7.9955	6.83949
0.662617	7.3725	-3.54338	15.6321	16.0807	9.11119	8.93062	7.12873
0.712533	8.41609	-2.63571	15.7454	16.4611	9.27557	9.45248	6.86951
0.76275	6.05959	-4.52086	13.3439	14.6513	7.90184	7.48715	6.81218
0.812683	8.04578	-3.94484	14.4993	15.3545	8.86462	8.56387	6.90172
0.862733	7.42299	-3.00227	13.7744	15.3199	8.47716	8.39843	6.44578
0.912483	9.02205	-1.18694	16.7648	17.072	9.60432	10.2553	6.65901
0.9627	9.08938	-1.58841	15.9946	17.6945	10.1444	10.2669	6.78123
1.0625	10.4528	0.261826	17.4898	18.2248	10.5084	11.3875	6.47169
1.11255	11.934	1.69314	19.8233	20.415	12.2931	13.2317	6.79341
1.16247	12.6578	2.21679	19.7327	21.1066	12.4222	13.6272	6.72023
1.21253	12.9608	3.42119	21.8849	22.1787	14.5239	14.9939	6.89042
1.31235	13.8024	3.75284	22.3607	22.3055	14.2069	15.2857	6.86591
1.3626	13.6341	3.70047	22.7005	22.6974	14.9818	15.5428	7.0231
1.41262	15.3678	5.04451	23.3348	23.6196	16.0503	16.6834	6.78156
1.46262	17.3876	7.36603	25.6004	25.5677	17.3183	18.648	6.73583
1.51233	19.1887	9.44318	29.044	27.4697	19.3143	20.892	7.01693
1.56255	20.6363	11.4854	29.0213	29.1297	21.1577	22.2861	6.52453
1.61248	22.6225	13.6499	33.1672	31.4121	23.365	24.8433	6.99782
1.66238	26.2077	17.5598	36.271	35.4121	26.1829	28.3267	6.90401
1.71252	27.7226	19.1482	38.2193	36.8415	27.8619	29.9587	6.9552
1.76233	31.3247	22.709	42.5238	40.4841	31.2551	33.6594	7.15956
1.8126	32.7723	25.2924	44.0417	42.3516	32.7815	35.4479	6.91256
1.91243	35.7011	28.4168	48.686	45.4755	36.0103	38.8579	7.31402
1.96245	39.5556	31.6111	51.9483	49.1643	39.0278	42.2614	7.38502
2.0124	41.4577	34.8403	55.5505	51.5389	42.151	45.1077	7.45517
2.06247	46.5073	39.7801	60.9878	57.0836	46.7888	50.2295	7.71495
2.11252	49.8906	41.9619	64.7938	59.1009	48.8435	52.9181	8.06307
2.1626	50.8332	43.6725	67.0367	60.438	49.0901	54.2141	8.39008
2.21267	54.6878	47.4952	70.4576	63.6657	53.0586	57.873	8.16029
2.26258	56.5225	51.0211	73.5161	65.487	54.7611	60.2616	8.1561
2.31282	58.4077	53.0808	75.7363	68.0346	56.5222	62.3563	8.32982
2.36252	63.1039	57.1653	81.672	71.8617	59.7746	66.7155	8.97335
2.41237	64.7029	58.0031	83.0766	73.0259	61.7001	68.1017	8.97784
2.46253	65.6623	58.7363	83.7789	74.8703	63.0034	69.2102	9.0011
2.51265	68.8605	61.8782	87.585	76.9337	64.9055	72.0326	9.27219
2.5623	73.2873	66.6085	92.8636	80.9222	68.4513	76.4266	9.59418
2.61257	73.9269	68.8427	94.7893	82.0634	69.8368	77.8918	9.64797
2.66253	77.529	72.2814	98.1423	85.2795	73.0656	81.2596	9.62134
2.76277	79.1281	74.0618	100.521	86.5937	74.1693	82.8948	9.92685
2.8125	79.7172	74.0443	101.903	87.6311	74.7564	83.6104	10.3523
2.86272	82.949	78.3557	103.693	89.902	77.9265	86.5652	9.58737
2.91233	84.8847	79.3158	106.978	91.3084	79.6407	88.4255	10.2489
2.9624	84.5986	79.1063	108.428	92.0115	79.6759	88.764	10.8667
3.01255	86.9046	82.702	110.263	93.7291	81.6485	91.0494	10.5031
3.06238	87.46	83.2431	113.48	94.7205	83.1866	92.418	11.3391
3.11257	86.6016	82.1609	110.444	93.2219	82.2238	90.9304	10.5592
3.1625	89.1096	82.6322	112.302	94.0749	82.2003	92.0638	11.0326
3.21243	88.9918	85.4949	114.409	95.2392	84.619	93.7507	10.9833
3.26262	90.2037	86.2803	114.681	96.9568	85.5466	94.7336	10.7629
3.31238	89.4967	86.228	114.862	95.5504	85.1239	94.2522	10.9249
3.36265	90.2542	86.6643	116.063	96.5994	85.3822	94.9925	11.2312
3.4127	90.7591	88.0084	118.124	97.7176	86.6737	96.2566	11.5794
3.46242	90.9275	88.3226	117.014	96.9337	86.3802	95.9156	11.1323
3.5127	92.375	88.951	118.237	99.1585	88.6462	97.4736	11.0501
3.56245	91.7186	89.7364	119.03	98.732	88.5171	97.5469	11.3089
3.61248	91.1631	91.1154	118.645	98.6167	88.8106	97.6702	10.9968
3.66258	91.971	90.6615	120.707	99.0317	88.5406	98.1823	11.7998
3.71228	92.6612	91.7263	120.843	99.6081	89.7499	98.9176	11.4551
3.76255	90.2373	89.8761	117.512	97.6369	88.2118	96.6949	10.9034
3.81238	92.3919	91.0106	120.005	99.3429	89.8673	98.5235	11.2346
3.86248	91.6512	90.4172	118.532	98.3401	89.1041	97.6089	10.9348
3.91255	90.8601	89.9633	118.034	98.2824	88.3644	97.1008	11.0072
3.96228	92.2572	91.7438	119.348	98.9395	89.9495	98.4475	10.886
4.01235	91.9037	91.4819	118.94	98.8012	89.9495	98.2152	10.8013
4.06248	92.6107	92.442	119.438	99.7349	90.9358	99.0323	10.65
4.11257	91.7522	91.063	118.985	99.0317	89.8086	98.1281	10.9143
4.16262	92.1562	91.4296	118.917	98.7781	90.0787	98.2719	10.7501
4.2125	91.2809	90.1903	118.736	98.2478	89.1159	97.5142	11.0808
4.26242	93.2671	93.0703	119.687	99.7233	91.2645	99.4025	10.5408
4.31268	92.2067	91.7263	120.14	99.366	91.3467	98.9572	10.997
4.3626	91.7691	91.4819	119.076	99.0548	91.018	98.4799	10.7164
4.4126	91.6176	92.4245	118.441	99.4352	90.6892	98.5216	10.429
4.46233	91.7186	91.6739	119.053	98.4553	90.3017	98.2405	10.7878
4.51262	90.4393	91.0979	118.034	97.902	90.7127	97.6371	10.5698
4.56252	91.4661	93.1751	121.16	99.3084	90.9006	99.202	11.3776
4.61242	90.0017	92.1627	119.257	98.2478	91.8986	98.3135	10.8324
4.66247	93.3008	94.3446	121.817	100.761	93.2723	100.699	10.9201
4.71222	90.2878	91.5867	119.529	98.9971	91.5463	98.3893	11.0089
4.76247	93.0315	93.8733	122.587	101.533	94.1646	101.038	11.2009
4.81268	89.5977	91.7961	118.6	98.755	91.3702	98.0238	10.7514
4.86227	92.5938	93.9955	121.885	100.53	94.5051	100.702	10.935
4.91263	88.9413	89.9808	118.736	98.4899	91.3585	97.5013	11.1306
4.96255	90.7086	93.0878	120.933	99.562	92.0982	99.278	11.2458
5.06253	88.2343	90.3474	118.985	97.9135	91.4994	97.3959	11.2672
5.11235	87.763	90.1379	118.577	97.1297	91.6285	97.0473	11.1968
5.16235	88.3016	91.3597	117.399	97.683	91.8281	97.3143	10.4912
5.21258	87.4937	89.3873	116.901	96.9452	90.8536	96.3161	10.7685
5.26247	86.7362	91.1503	117.037	97.7406	91.8281	96.8984	10.6609
5.31238	85.5243	89.2651	115.428	96.5418	91.018	95.5555	10.5516
5.36227	86.8204	91.3597	116.991	97.7867	92.016	96.9949	10.5882
5.41242	85.6421	88.6019	114.794	96.1844	90.7597	95.1964	10.3874
5.46248	84.5817	88.0084	114.205	96.3689	90.5835	94.7495	10.4624
5.51253	84.851	89.3175	115.813	96.5994	91.1354	95.5433	10.8121
5.56267	85.4233	90.5917	116.855	97.8674	92.7909	96.7058	10.8385
5.61232	83.4876	87.38	115.496	96.2882	91.2645	94.7833	11.1899
5.6624	83.4876	88.2004	114.409	96.5303	91.1471	94.7548	10.6991
5.71267	83.0668	87.5545	114.137	95.6311	90.5835	94.1946	10.777
5.76253	81.5519	86.7865	113.616	95.0432	89.1159	93.2227	11.0787
5.81247	82.3262	86.6818	113.82	95.5043	90.654	93.7972	10.917
5.86252	81.6361	86.7167	112.619	94.9741	90.1609	93.2213	10.6323
5.9126	80.542	86.3327	111.441	93.8559	89.8086	92.396	10.4768
5.96247	79.4647	85.1632	111.486	93.4294	89.3507	91.7788	10.8849
6.01227	79.3469	84.6745	111.101	93.9135	89.2216	91.6515	10.8571
6.06245	77.529	83.2955	108.79	92.0692	87.6248	89.8617	10.6148
6.11252	79.2123	83.3653	111.169	93.3833	88.7402	91.174	11.0875
6.16245	78.1855	83.4002	110.217	93.049	88.6345	90.6973	10.9601
6.21253	76.5191	82.7719	107.589	91.4813	87.5543	89.1832	10.471
6.26225	76.4686	82.318	107.997	91.562	87.9183	89.2528	10.677
6.31233	77.8825	82.9988	108.79	93.1066	88.6462	90.2849	10.583
6.36258	75.9973	81.358	107.272	91.4121	87.3547	88.6789	10.6711
6.4123	78.0845	83.4875	110.104	94.6513	89.7029	91.2061	10.982
6.46237	74.6171	80.6249	105.573	91.9308	87.0729	87.9638	10.5699
6.51245	75.0379	81.3755	106.932	90.9395	87.3077	88.3186	10.7606
6.56238	74.3141	79.9267	106.094	89.7522	86.6855	87.3545	10.7944
6.61243	73.7586	79.0888	104.01	89.1643	86.5563	86.5156	10.305
6.6625	73.3883	78.1637	104.35	89.268	86.7794	86.3898	10.6556
6.71237	72.9002	78.1463	104.055	89.6254	87.0377	86.353	10.704
6.76243	72.3616	78.8096	102.832	89.0951	86.1806	85.8557	10.3008
6.81238	73.6576	81.0089	104.644	89.9827	88.2118	87.5011	10.3377
6.86245	74.1963	80.6249	103.444	90.5245	88.6228	87.4824	9.88798
6.91237	75.3745	81.9689	105.483	90.8934	88.975	88.5389	10.0924
6.96245	75.8458	84.0984	106.389	91.0432	88.8341	89.2421	10.0333
7.01263	76.3676	84.5872	105.8	90.928	88.5875	89.254	9.64205
7.11263	73.5903	80.6074	103.33	87.2277	85.2413	85.9994	9.85396
7.16217	74.92	82.4402	103.58	88.0576	85.4409	86.8877	9.43487
7.21242	73.2705	81.6722	102.084	86.928	84.3607	85.6631	9.40697
7.2627	69.7357	76.7499	97.372	82.951	81.2493	81.6116	9.1103
7.31228	69.8704	76.2786	95.8541	82.6513	79.4529	80.8214	8.62282
7.36248	67.6317	73.5556	94.5401	79.9078	78.1613	78.7593	8.96228
7.41232	65.4604	69.8202	90.0317	77.4294	74.6272	75.4738	8.35112
7.4623	63.9455	68.1969	88.3099	75.7118	73.0891	73.8506	8.28483
7.51255	60.2087	64.7932	83.8242	72.196	69.5902	70.1225	7.98754
7.5623	58.8116	62.9953	82.0118	70.8242	67.8173	68.492	7.90698
7.61247	57.2126	59.3995	79.044	68.4611	65.3751	65.8985	7.71136
7.71247	50.9342	52.3477	70.2764	62.5937	58.6357	58.9575	7.06407
7.76253	50.4461	50.672	68.1015	60.9568	57.3676	57.5088	6.64436
7.81227	47.2816	47.1112	64.3407	57.9597	55.2894	54.3965	6.57387
7.86235	45.4132	44.6675	61.4182	55.7118	52.2954	51.9012	6.31934
7.96235	39.5725	37.5807	54.1006	49.3372	46.2839	45.375	6.11688
8.01255	37.5189	35.2767	51.6085	47.6772	43.8535	43.187	6.10293
8.06233	35.4991	32.1697	48.3235	45.5447	41.6109	40.6296	6.03672
8.11255	34.708	30.9653	47.0548	43.6657	40.3663	39.352	5.84594
8.16272	31.2574	28.4343	43.6112	40.8415	37.4428	36.3174	5.70406
8.21248	30.3484	27.0553	41.459	39.147	35.5524	34.7124	5.35841
8.31233	26.2245	21.4174	35.6593	35.1816	30.809	29.8583	5.42855
8.36242	25.0463	20.0908	33.9828	33.3718	28.7543	28.2492	5.21897
8.41262	23.4304	17.7518	31.8532	32	28.3316	26.6734	5.44178
8.46235	23.2452	17.6471	29.6783	31.2853	26.7817	25.7275	4.87985
8.51262	21.5789	15.3081	28.0698	29.6023	25.0675	23.9253	5.10827
8.56255	20.5353	13.8069	26.9597	28.0346	23.1537	22.498	5.10641
8.6124	20.1818	13.196	25.3058	27.2622	22.8484	21.7589	4.89622
8.66232	18.6837	11.9742	24.5809	26.3285	21.6391	20.6413	5.05592
8.71227	17.2698	10.1065	21.9076	24.6916	19.5139	18.6979	4.95469
8.76233	17.7411	10.1414	22.2927	24.3573	19.5726	18.821	4.8943
8.81252	15.7044	8.25624	18.8718	22.2709	17.4592	16.5125	4.65704
8.86247	15.6539	7.83732	18.7585	22.1441	17.2009	16.3189	4.75483
8.91233	14.1054	6.89475	17.2633	20.9683	15.5219	14.9507	4.63678
9.01232	13.0954	4.90487	15.2243	19.1009	13.8899	13.2431	4.65198
9.0626	12.9776	5.14924	16.1078	19.1585	13.8899	13.4566	4.66841
9.16253	11.2944	2.51353	13.3439	16.8184	11.389	11.0719	4.72399
9.21228	11.5637	2.84517	13.3892	17.5447	11.8821	11.445	4.79892
9.26255	11.4964	2.47862	11.9846	16.8991	11.3303	10.8378	4.66062
9.31268	10.3013	0.331646	10.8745	15.9193	10.3088	9.54711	5.06834
9.36232	9.29137	0.593472	9.94563	15.5389	9.53387	8.98065	4.78935
9.41238	10.2676	1.32658	11.5088	16	10.1209	9.8448	4.76383
9.46247	10.1835	1.30913	11.0784	15.9885	9.18164	9.54822	4.73791
9.51253	9.3082	0.296736	9.46987	15.5504	8.85288	8.69562	4.86886
9.56245	9.05571	0.436376	10.512	14.3631	8.06622	8.48669	4.55944
9.61218	7.62498	-0.768022	8.24649	13.9942	7.39697	7.29893	4.70992
9.66225	8.04578	-1.16949	7.52152	13.2565	6.88036	6.90693	4.63078
9.76225	7.25467	-0.994938	7.54418	12.5187	6.85687	6.6359	4.33807
9.81248	7.65864	-1.58841	8.15587	12.8069	6.18762	6.64413	4.67499
9.86237	7.12001	-2.61826	7.4309	11.8847	5.54186	5.87185	4.73992
9.9123	8.51708	-0.436376	9.65111	13.6945	7.24433	7.73414	4.62193
9.96257	8.02895	-1.48368	9.17535	13.0836	6.09369	6.97958	4.80818
10.0124	6.64871	-1.93751	6.75125	11.9308	4.86087	5.65083	4.46883
10.0625	7.60815	-1.97242	8.63163	12	5.24833	6.30314	4.67283
10.1125	6.59822	-2.33898	5.913	11.2968	4.2151	5.13683	4.41409
10.1625	7.60815	-1.72805	8.2918	12.6801	5.30703	6.43181	4.72722
10.2124	7.59131	-1.98988	7.56683	11.9424	5.31877	6.08588	4.57306
10.2622	6.78337	-1.5535	6.47938	11.4582	4.32077	5.49765	4.2249
10.3125	8.07945	-1.93751	7.65745	12.5648	4.17988	6.10882	4.82548
10.3624	7.89429	-2.6008	6.23018	12.7147	4.27381	5.70243	5.00478
10.4124	7.08635	-2.04224	7.38559	12.2305	3.66326	5.6647	4.72219
10.4626	8.02895	-2.23425	7.31763	12.7262	3.79242	5.92619	4.97481
10.5123	6.8507	-3.87502	5.41459	11.0202	2.71222	4.42453	4.94335
10.5626	7.05268	-2.67062	5.70911	12.0576	2.95879	5.02152	4.84828
10.6126	6.63188	-2.88008	6.02628	11.3545	2.39521	4.70555	4.74432
10.6624	6.11008	-3.97975	5.07476	10.8934	2.18387	4.05647	4.90071
10.7126	6.39623	-3.85757	4.91618	10.7205	2.14864	4.06479	4.83516
10.7622	6.48039	-3.92739	5.34662	11.0778	1.79641	4.15477	5.0128
10.8624	5.15065	-5.13179	5.02945	9.71758	1.04497	3.16217	4.97366
10.9123	5.87443	-3.87502	5.34662	10.928	1.71422	3.99764	4.91048
10.9624	5.68928	-4.13685	4.8029	10.7666	1.45591	3.71556	4.93074
11.0122	5.18431	-4.90487	4.19121	10.2248	0.657509	3.07059	5.02667
11.0624	5.89126	-4.95724	4.87087	10.5476	0.986263	3.46774	5.19815
11.1622	4.59519	-4.52086	2.87721	9.86744	0.375719	2.63894	4.74383
11.2123	5.13382	-4.78268	5.09742	10.0865	0.528355	3.21267	5.01245
11.2626	3.77041	-5.67289	3.80607	9.26801	-0.152636	2.20379	4.95015
11.3125	5.18431	-5.72526	4.46307	9.56772	-0.0821886	2.68153	5.19942
11.3623	4.20805	-6.02199	3.55686	9.3487	-0.540096	2.1103	5.139
11.4122	4.49419	-5.95217	3.57952	9.683	-0.76318	2.20827	5.26117
11.4623	4.27537	-5.56816	3.98731	9.41787	-0.293531	2.36377	5.0205
11.5122	5.3863	-4.93978	7.00045	9.82133	-0.363978	3.38086	5.32653
11.5623	4.3427	-6.02199	7.00045	9.07205	-0.57532	2.76358	5.45117
11.6123	4.15755	-5.82999	6.7739	9.17579	-1.27979	2.59949	5.46271
11.6623	3.51793	-6.85984	3.62483	8.44957	-1.77292	1.39191	5.24259
11.7123	2.94563	-7.0693	3.57952	8.79539	-1.49114	1.35202	5.32742
11.7624	3.9219	-5.96963	4.46307	9.00288	-0.998004	2.08404	5.12384
11.8122	4.46053	-5.02706	5.913	9.27954	-0.798403	2.76552	5.07224
11.8625	5.87443	-3.90993	5.79973	10.5821	-0.234824	3.62231	5.09636
11.9622	3.9724	-6.07436	3.51155	8.88761	-1.9373	1.67198	5.1725
12.0126	4.57835	-4.99215	4.39511	10.2824	-0.587061	2.73533	5.17421
12.0622	6.88436	-2.74044	7.40825	12.6686	1.17412	5.07898	5.34188
12.1126	7.22101	-1.34404	7.97463	13.4063	2.46566	5.94472	5.03299
12.1624	6.2784	-2.32152	7.6348	12.9452	1.81989	5.27136	5.19717
12.2124	7.97845	-1.51859	8.11056	14.0749	2.57133	6.24334	5.32094
12.2627	6.83387	-2.12952	7.61214	13.6599	2.20735	5.63676	5.32508
12.3124	6.69921	-2.91499	7.81604	14.1556	2.48914	5.649	5.6831
12.3622	8.90422	-0.244371	9.62845	15.4813	3.56933	7.46778	5.39672
12.4122	10.7389	1.58841	12.6643	17.1758	5.354	9.50428	5.48175
12.4624	10.7558	2.49607	12.6189	17.879	5.58882	9.86771	5.38865
12.5125	13.1291	4.10194	15.5415	20.4035	8.17189	12.2696	5.67636
12.5624	15.3173	7.13912	18.0562	22.7089	10.1562	14.6755	5.54254
12.6124	17.1183	8.6228	20.2764	24.5418	11.2481	16.3615	5.81121
12.6624	20.9392	13.3182	25.6004	28.2997	15.6158	20.7547	5.69475
12.7123	24.2888	16.2507	28.319	31.7233	18.3163	23.7796	5.83954
12.7623	26.2245	19.3926	30.9696	33.9481	20.3593	26.1788	5.71378
12.8123	29.4732	23.093	34.2093	37.6138	24.2574	29.7293	5.59078
12.8623	32.1158	25.0305	37.8342	40.0576	26.8404	32.3757	5.89008
12.9121	35.5327	28.2423	42.5918	42.513	29.13	35.6019	6.20767
12.9625	39.623	33.1122	47.3267	47.6196	33.3216	40.2006	6.38313
13.0125	40.6834	34.6308	48.9805	48.219	34.2844	41.3596	6.33912
13.0623	42.2319	35.6083	50.8382	50.5245	35.1884	42.8783	6.8444
13.1123	46.3727	40.5306	55.324	53.8905	38.7108	46.9657	6.7486
13.1624	48.9648	43.2711	58.9261	56.2536	41.5287	49.7889	6.88002
13.2121	51.4223	46.6224	61.2143	58.8127	43.8065	52.3757	6.73789
13.2624	54.2333	48.7171	64.9977	60.9107	45.3329	54.8383	7.32498
13.3123	56.169	51.667	67.3539	63.8847	48.3856	57.492	7.16564
13.3624	60.5454	56.3973	71.9755	67.6427	52.6007	61.8323	7.11426
13.4126	64.9554	60.5516	76.0535	71.0778	54.9841	65.5245	7.45454
13.4622	66.6723	62.2447	78.7268	73.1066	57.2737	67.6048	7.61972
13.5122	69.5001	64.7757	82.5782	75.7695	59.1288	70.3504	8.20498
13.5621	71.9408	66.6608	84.889	77.8674	61.7001	72.6116	8.16431
13.6123	73.3042	68.4762	86.6561	80.2305	63.203	74.374	8.31708
13.6624	76.031	70.8675	89.6692	81.7752	65.4221	76.753	8.43328
13.7124	77.5964	72.613	91.9801	82.9625	67.0189	78.4342	8.58945
13.7622	80.9965	75.912	95.5822	86.4438	70.2243	81.8318	8.72722
13.8122	84.1441	78.8619	98.2329	89.3718	72.8778	84.6977	8.70772
13.8622	86.1639	82.2482	101.79	92.2421	75.6017	87.6091	8.91695
13.9125	88.8066	84.2905	103.557	93.879	76.8463	89.4758	8.99449
13.9623	88.4531	84.0635	102.605	93.7752	77.1985	89.2192	8.62102
14.0124	91.7354	88.3924	108.382	97.5101	80.5683	93.3177	9.31485
14.0625	93.0988	89.0557	109.379	98.1095	81.7894	94.2865	9.24507
14.1124	94.3107	90.9583	112.506	100.553	83.257	96.317	9.83182
14.1626	96.1286	93.2274	113.933	102.225	84.5368	98.0101	9.79024
14.2121	98.0811	95.7235	114.59	104.104	86.0749	99.7146	9.43587
14.2625	98.6366	95.4442	115.972	104.473	86.4037	100.186	9.8225
14.3124	99.3267	96.2646	116.312	105.441	88.294	101.128	9.38888
14.3621	102.07	99.0051	119.076	107.378	89.7147	103.449	9.6944
14.4123	105.757	103.369	123.607	111.147	94.2233	107.62	9.68535
14.4622	106.464	103.334	122.383	111.516	94.3525	107.61	9.2614
14.5122	104.124	102.548	122.021	110.167	93.2253	106.417	9.50566
14.5625	106.026	105.533	123.856	112.127	94.8104	108.47	9.50033
14.6125	104.578	103.7	121.817	110.928	94.1411	107.033	9.13309
14.6622	106.228	104.835	123.788	111.931	95.5618	108.469	9.28954
14.7126	104.511	103.631	123.675	110.905	93.4601	107.236	9.9387
14.7623	104.999	104.242	122.406	111.02	94.3642	107.406	9.20822
14.8123	105.622	104.207	123.176	111.539	95.2331	107.955	9.229
14.8621	103.787	103.421	122.293	110.49	95.0687	107.012	9.07228
14.9122	103.232	102.671	120.82	109.522	94.1294	106.075	8.85064
14.9623	103.737	102.322	120.299	110.259	93.9533	106.114	8.78996
15.0122	103.08	101.239	120.707	108.934	93.5658	105.505	9.04955
15.0623	102.609	102.775	119.937	109.233	93.1549	105.542	8.83774
15.1122	101.801	101.047	120.48	108.081	93.284	104.939	9.08001
15.1623	101.767	101.938	120.322	109.222	93.1549	105.281	9.08098
15.2125	102.222	101.588	118.826	108.507	92.8613	104.801	8.60207
15.2626	103.434	104.207	121.658	110.121	94.9278	106.87	8.84061
15.3625	102.946	101.92	119.778	108.657	93.6363	105.387	8.64701
15.4123	101.565	101.763	118.305	108.207	93.0727	104.583	8.37839
15.4626	101.06	100.698	119.302	108.461	94.0589	104.716	8.60073
15.5121	103.03	102.915	120.752	109.683	95.3387	106.344	8.51589
15.5624	102.845	103.142	120.208	109.141	94.7164	106.011	8.4521
15.6121	101.448	101.92	117.807	107.942	93.9298	104.609	7.95699
15.6621	101.666	102.81	118.894	108.403	94.2116	105.197	8.20661
15.7125	102.104	103.561	119.438	109.522	96.0432	106.134	7.91407
15.7621	103.047	103.142	118.781	108.922	95.4914	105.877	7.7349
15.8123	101.599	103.788	118.781	109.061	95.8671	105.819	7.7395
15.8626	101.767	101.885	118.283	108.991	95.5501	105.295	7.76375
15.9122	100.707	101.92	116.221	107.919	94.2351	104.2	7.41674
15.9625	102.845	104.137	119.234	110.259	96.5363	106.602	7.67414
16.0123	101.666	103.159	118.713	109.648	96.1724	105.872	7.72381
16.0624	101.767	103.543	119.687	109.648	97.0177	106.333	7.80682
16.1123	101.498	103.386	119.212	109.36	96.5129	105.994	7.78386
16.1623	102.205	104.224	120.662	110.778	98.1214	107.198	7.87708
16.2123	102.474	103.404	120.118	110.755	97.2056	106.791	7.94109
16.2621	102.474	104.818	120.979	110.824	98.4736	107.514	7.83138
16.3122	101.767	103.683	118.917	109.844	97.8748	106.417	7.3493
16.3623	101.515	103.648	120.639	109.867	97.7105	106.676	8.01665
16.4122	100.185	102.601	119.733	109.141	97.2995	105.792	7.99127
16.4625	101.7	103.421	120.707	110.271	99.1429	107.048	7.76139
16.5125	101.363	103.316	120.82	110.421	98.5441	106.893	7.99352
16.5622	101.464	103.578	121.228	110.963	99.0842	107.263	8.03491
16.6123	99.9327	102.304	119.597	110.202	98.5676	106.121	7.85069
16.7123	98.6871	101.012	118.487	108.703	97.5696	104.892	7.82955
16.7624	96.7009	99.3018	116.946	107.228	96.3602	103.307	7.86557
16.8125	98.8554	102.758	120.911	109.464	98.3797	106.074	8.41341
16.8622	98.6198	101.536	120.027	110.075	98.7672	105.805	8.24482
16.9126	98.9396	102.426	120.48	110.202	99.6947	106.349	8.113
16.9621	99.6297	102.112	121.794	110.732	100.834	107.02	8.35505
17.0124	97.7445	101.03	120.254	109.118	98.368	105.303	8.50371
17.0622	96.9365	99.4589	119.348	108.346	98.0392	104.426	8.48024
17.1122	97.5593	100.925	121.59	109.245	99.4247	105.749	8.8714
17.1621	98.098	101.327	120.888	109.303	99.002	105.723	8.54909
17.2122	97.2227	100.524	120.05	109.21	99.8708	105.375	8.37081
17.2622	94.7484	98.6385	117.966	106.248	97.9923	103.119	8.3263
17.3122	95.8761	98.9527	119.755	107.401	98.4267	104.082	8.74408
17.3624	96.5831	98.4989	121.183	107.585	99.2486	104.62	9.09971
17.4123	96.7177	98.7258	119.914	106.19	98.4267	103.995	8.60186
17.4622	97.3573	97.7134	121.522	105.879	98.6615	104.227	9.1919
17.5123	93.6543	93.9256	117.444	101.268	95.7027	100.399	8.95271
17.6621	91.1294	97.6785	116.176	105.026	97.8514	101.572	8.5235
17.7122	92.6275	100.314	117.852	107.205	100.2	103.64	8.47193
17.7624	93.9741	101.379	119.03	107.723	100.211	104.464	8.4905
17.812	96.7346	102.793	120.82	108.461	101.432	106.048	8.27863
17.8623	98.9227	105.621	122.927	110.49	103.064	108.205	8.26105
17.9122	99.2257	104.887	122.202	109.476	103.1	107.778	7.92867
17.9622	97.6435	104.294	120.435	108.288	101.526	106.437	7.81541
18.0122	97.593	104.067	118.713	106.859	99.5773	105.362	7.42956
18.0626	95.6573	101.99	116.266	104.104	98.0744	103.218	7.15786
18.1123	94.883	101.187	115.292	103.816	97.8044	102.596	7.03018
18.1624	94.479	100.454	114.658	104.127	96.6538	102.074	7.1029
18.2121	92.072	98.0625	111.577	100.311	94.1998	99.2445	6.80461
18.2623	89.3621	94.6937	108.314	99.1124	91.9103	96.6786	6.6562
18.3125	86.9551	92.6514	104.508	96.0576	89.7499	93.9845	6.06913
18.3622	85.7431	89.3873	102.787	93.7291	86.5915	91.6475	6.22808
18.4122	82.0064	86.4549	97.0322	90.4784	83.0457	87.8035	5.48426
18.4622	80.3568	82.1958	92.8636	88.0807	80.4039	84.7802	4.93218
18.5122	78.5726	81.3231	91.5949	86.1902	78.1613	83.1684	5.09381
18.5622	74.4656	76.488	85.8632	82.5937	74.2985	78.7418	4.66175
18.6123	72.1596	74.9695	83.7336	80.5764	72.4199	76.7718	4.61306
18.6622	69.4328	70.4835	79.2025	76.9107	68.8858	72.983	4.2367
18.7121	67.5476	67.4987	76.28	74.2478	66.8897	70.4928	3.95508
18.7624	64.6861	65.4564	72.4513	71.2622	63.6022	67.4917	3.63198
18.8123	60.478	60.2374	68.0335	67.3199	59.481	63.11	3.75001
18.8622	58.9631	58.3697	65.3149	65.4063	57.7786	61.1665	3.44501
18.9123	58.8116	57.0606	64.7712	64.2305	56.6397	60.3027	3.5085
19.0122	48.746	46.2559	52.7639	54.8127	47.1645	49.9486	3.29906
19.0623	47.3153	43.4456	49.9094	52.5648	44.7223	47.5915	3.33477
19.1122	44.1676	40.0943	45.6049	49.9827	42.4797	44.4659	3.31293
19.1621	42.9894	38.3837	44.4721	48.634	40.4485	42.9855	3.51366
19.2124	39.9259	34.753	41.8894	45.1873	37.7011	39.8914	3.55642
19.2621	38.0071	32.4489	37.585	42.8588	35.2941	37.2388	3.43566
19.3123	35.8021	30.8605	34.889	41.1066	33.075	35.1466	3.42578
19.3621	34.1862	28.2423	32.3969	39.562	31.0086	33.0792	3.7789
19.4121	32.3346	25.9557	30.6298	36.7723	28.449	30.8283	3.66179
19.4624	31.9475	25.1527	28.7947	36.4035	28.3433	30.1283	3.80547
19.5123	30.8029	23.9658	27.662	35.4582	26.9109	28.96	3.91022
19.5622	27.386	19.8115	23.5614	32.1499	23.8112	25.344	4.16233
19.6123	27.2008	19.4275	23.8559	31.5504	22.9424	24.9954	4.10725
19.6623	27.5375	20.1955	24.0372	31.4697	22.2614	25.1002	3.99391
19.7124	26.0731	17.7343	20.7295	29.7522	20.5354	22.9649	4.33557
19.7623	23.8344	15.6921	19.0983	27.5965	19.0795	21.0602	4.17154
19.8625	21.3432	11.6949	14.2048	23.6196	15.4749	17.2675	4.48571
19.9122	20.5521	11.4156	14.454	23.7233	14.747	16.9784	4.48469
19.9622	21.5115	11.2236	15.3376	23.8386	14.6178	17.3058	4.65743
20.012	20.3333	10.1763	14.1821	22.6974	13.9251	16.2628	4.57848
20.0622	19.963	10.9094	12.6869	22.951	13.3967	15.9814	4.64085
20.1128	18.9699	8.30861	11.2596	21.049	11.5651	14.2304	4.89801
20.1622	19.357	9.1639	12.2791	21.3026	12.1756	14.8557	4.64849
20.2123	17.9936	8.22133	10.8065	20.853	11.4125	13.8574	4.756
20.262	18.3639	7.90714	10.0816	19.9654	10.8019	13.424	4.8099
20.3121	17.0342	7.7675	8.90349	19.3775	10.2149	12.6595	4.65371
20.3625	17.3203	7.27876	10.9425	19.6081	9.80392	12.9907	4.68001
20.4621	15.5866	5.09688	7.38559	17.2565	7.15041	10.4952	4.93227
20.512	16.3272	5.27143	8.7449	17.7983	8.12493	11.2533	4.90801
20.5621	15.8054	4.74777	7.65745	17.0836	7.05648	10.4701	4.99024
20.6124	15.0311	5.0096	6.34345	16.7032	7.59657	10.1368	4.77917
20.6621	15.0143	4.32885	6.93249	16.2421	6.42245	9.78803	4.86318
20.7121	14.7113	4.32885	7.15904	16.0692	6.11718	9.67711	4.77115
20.7622	14.9638	4.01466	5.93566	16.0922	5.51838	9.30495	5.13356
20.8122	15.5193	4.60813	7.4309	16.1844	6.32852	10.0143	4.85512
20.8623	14.9975	4.25903	6.79656	16.3689	6.05847	9.69608	4.97658
20.9126	15.1826	4.11939	6.1169	15.562	6.07021	9.41022	4.92258
20.9622	13.8866	2.98481	5.95831	15.0663	5.17788	8.61477	4.89855
21.0122	14.745	3.90993	7.70276	15.8386	5.30703	9.50067	4.89383
21.0623	13.1796	2.33898	5.70911	14.2824	4.34425	7.97087	4.83638
21.1122	13.8361	2.19934	5.79973	14.5014	4.20336	8.10798	5.08278
21.162	13.2974	3.19427	6.18487	14.317	3.675	8.13371	4.75338
21.212	14.3747	2.79281	6.7739	15.8386	4.99002	8.95401	5.20015
21.2622	14.0885	3.57829	7.61214	15.3314	5.20136	9.16235	4.72438
21.312	13.7687	2.93245	5.57318	14.1441	3.18187	7.92006	5.01558
21.3622	14.0044	2.58335	6.81921	14.1902	3.71023	8.26147	4.96318
21.4122	12.4558	1.48368	5.23335	13.6138	3.19361	7.19606	4.92658
21.4622	12.1697	0.890208	5.4599	13.268	2.54785	6.86713	5.00896
21.5124	12.8766	1.06476	5.93566	13.902	2.61829	7.27947	5.24102
21.562	11.9509	0.279281	4.91618	12.7839	1.81989	6.35001	5.1419
21.6121	12.7588	1.95497	5.64114	13.4294	2.97053	7.35097	4.84604
21.662	11.6142	0.0698202	4.84821	12.4611	1.26805	6.05228	5.14075
21.7122	11.5469	0.733112	5.256	12.611	1.45591	6.32057	4.95784
21.7622	10.8399	-0.645837	3.57952	11.3545	0.692732	5.16416	5.03577
21.8122	11.9004	0.663292	5.84504	12.611	1.99601	6.60313	4.92415
21.8621	11.3617	-0.122185	4.28183	11.9885	0.904074	5.68278	5.10898
21.9123	10.7389	-0.436376	3.91935	12.3919	0.363978	5.39556	5.27273
21.9623	10.3518	-0.785477	4.07793	11.0432	-0.18786	4.89992	5.02689
22.0122	13.0113	1.18694	6.29814	13.4294	2.08994	7.20314	5.20882
22.0621	11.732	1.08221	5.89035	12.8876	1.31502	6.58144	4.99501
22.1123	11.0251	-0.331646	5.30131	11.7233	0.258307	5.59528	5.11339
22.1624	9.79633	-1.74551	3.89669	10.8012	-0.422684	4.4652	5.12548
22.2122	11.0082	-0.261826	5.32397	11.8271	0.0234824	5.58419	5.16835
22.262	9.56068	-0.523652	4.25918	11.1009	-0.66925	4.74556	4.91725
22.312	11.7152	0.10473	5.73176	12.3458	0.786662	6.13684	5.19316
22.3623	9.88049	-0.994938	4.44042	11.2392	-0.857109	4.74161	5.15696
22.4124	10.7894	-0.628382	4.87087	11.9654	-0.152636	5.36894	5.28392
22.462	11.0251	-0.750567	5.57318	12.3458	0.352237	5.70915	5.34317
22.5122	10.4191	-0.785477	5.59583	11.804	-0.540096	5.29868	5.28649
22.562	9.86366	-1.22185	5.16538	11.2046	-1.29153	4.74405	5.29428
22.612	9.82999	-1.97242	5.39193	11.8386	3.33706e-14	5.01763	5.364
22.6624	8.93789	-1.83278	3.64749	10.6398	-1.58507	3.96146	5.17301
22.712	8.48342	-1.92006	3.71545	10.0865	-2.39521	3.59401	5.14487
22.7624	9.3082	-1.23931	4.71228	10.8357	-1.67899	4.38758	5.18386
22.8121	10.2171	-1.48368	4.75759	11.3429	-1.96078	4.57464	5.60529
22.862	8.23094	-3.01972	4.30449	11.6657	-1.08019	4.02024	5.51071
22.9122	11.631	0.436376	7.77073	13.6715	0.704473	6.84282	5.46151
23.0121	9.40919	-0.610927	5.59583	11.6657	-0.986263	5.01471	5.12922

## Sheet: Supplementary Figure8C
Time(min)	1	2	3	4	5	6	7	8	9	10	11	12	13	14	15	16	17	18	19	20	21	22	23	24	25	26	27	28	29	30	31	32	33	34	averageΔF/F(%)	SD
0	0	0	0	0	0	0	0	0	0	0	0	0	0	0	0	0	0	0	0	0	0	0	0	0	0	0	0	0	0	0	0	0	0	0	0	0
0.25	-0.135674	-0.104094	-0.00617232	-0.0300878	-0.121747	-0.279503	0.390625	-0.33092	-0.0458196	-0.141768	-0.16477	-0.320597	-0.0157611	-0.527093	-0.226854	-0.397128	-0.141044	-0.155756	-0.0708046	-0.408278	-0.279672	-0.685613	-0.676599	-0.466914	-0.400682	-0.160422	0.0558144	-0.394511	0.310321	-0.132285	0.408717	-0.479987	-0.246689	-0.114123	-0.19106	0.25546
0.5	1.0325	1.741	0.751479	1.03636	0.772163	1.15894	0.915863	1.3849	1.10918	1.00636	0.777743	1.1044	1.29407	0.886475	1.27546	1.07683	1.09709	0.921949	1.00869	0.829314	1.13767	0.911677	0.702252	0.633733	0.891109	0.738689	2.22772	1.31331	1.2372	1.30181	2.61701	0.428684	1.04938	1.03615	1.10021	0.42031
0.75	0.731259	2.38043	0.287784	0.923527	0.622995	1.51212	0.341074	1.66122	0.665681	0.938467	0.492797	1.46799	1.2136	0.985638	1.38334	1.53028	1.23668	0.766193	0.652491	1.26311	1.06048	1.54238	0.777287	0.0882636	1.49666	0.474738	2.83683	1.55382	1.33009	1.622	3.31854	0.261732	1.14046	0.848578	1.15907	0.69879
1	0.177832	1.68838	-0.14042	0.615127	0.273109	1.16713	0.104057	1.22358	0.438312	0.692203	0.0990129	1.46636	1.19784	0.858523	1.23739	1.24294	1.0731	0.471988	0.684081	0.948395	1.22119	1.23024	0.559236	0.0988552	1.32171	0.527901	2.70579	1.12297	1.08204	1.15298	4.31136	-0.26521	0.683138	0.516378	0.93493	0.83764
1.25	-0.161735	0.89109	0.107244	0.17384	0.0663577	0.870084	-0.963762	0.816546	0.551564	0.321475	-0.0869197	1.52732	0.700124	0.405303	0.867758	1.08733	0.700856	0.173062	0.845297	0.193081	0.840283	0.759813	0.589378	1.37338	0.999891	0.685526	2.92662	0.711159	0.0918714	1.07632	4.51877	-0.180865	0.749554	0.951402	0.74056	0.92648
1.5	0.728193	2.25575	1.3201	1.08817	0.844004	2.18573	-0.769688	2.00124	1.60628	1.42634	0.956117	3.28054	1.56284	1.74633	2.25585	2.69016	2.04223	0.984881	2.42043	1.3975	2.14626	2.24333	1.8406	2.55523	2.55367	1.65925	4.82673	1.43443	1.26987	2.39466	7.68022	1.08606	1.49911	2.19659	1.98262	1.35755
1.75	1.69401	3.73366	2.68419	2.19808	1.58546	3.25814	-0.162692	3.26784	2.71632	2.63836	2.15939	4.73601	2.52343	3.06606	4.31341	4.1899	3.52464	1.98235	4.16549	2.92259	3.81165	3.31231	3.45867	3.36196	4.41203	3.00699	6.81421	2.23037	2.99195	3.99411	12.0816	2.10342	2.28472	3.71069	3.37562	1.93709
2.25	3.4317	5.53185	4.12851	3.68659	3.02997	5.14917	0.323732	4.9423	4.13327	3.83307	3.13969	6.2138	3.52966	4.07566	5.56666	6.20991	4.80639	3.34954	5.22211	4.28522	5.03284	4.81957	5.0716	4.59412	6.13261	3.86319	9.5564	3.86725	3.51051	5.79348	15.0493	3.38948	3.8028	5.07791	4.82794	2.32156
2.5	4.08784	6.6643	4.83678	4.36189	3.52519	6.08942	0.371631	6.10465	4.61741	4.40614	3.53801	6.94971	3.96599	4.7272	6.64224	7.3927	5.38147	3.90648	5.72754	4.99715	5.97816	5.58829	5.85979	5.11752	6.8551	4.26052	11.1192	4.49362	4.07807	7.03817	17.404	4.41032	4.41762	5.9344	5.61319	2.69286
2.75	5.8493	8.75762	6.82581	6.04346	4.84905	8.08687	1.25116	8.43102	6.27556	6.00952	5.2439	8.70292	5.04355	6.29717	8.66648	9.40221	7.16342	5.49079	7.53034	6.88033	7.91688	7.30776	7.7594	6.51738	8.74882	5.54856	14.0215	5.999	5.24177	9.15773	21.54	6.44766	6.04198	7.84737	7.43813	3.2146
3	7.43983	11.0557	8.51162	7.59549	5.99907	9.69956	1.88458	10.266	7.72536	7.4871	6.50386	10.2455	5.81336	7.60492	10.8954	11.4776	8.59785	6.87371	9.14795	8.35268	9.70755	8.64733	9.42108	7.67628	10.4703	6.52135	17.1472	7.34691	6.42181	11.1585	25.4869	7.79023	7.35891	9.51176	9.05421	3.80056
3.25	9.56232	14.0813	11.1935	9.71249	7.59056	12.1157	2.57416	12.9291	9.67399	9.4672	8.47354	12.6127	7.23019	9.57819	13.7334	14.4274	10.5986	8.89854	11.4486	10.7377	12.1537	10.6671	12.139	9.46715	13.1182	7.95023	21.1609	9.16893	7.9969	14.1365	31.1296	10.5006	9.08194	12.123	11.3951	4.61764
3.5	13.7421	19.3603	15.4779	13.4024	10.7033	16.203	4.58592	17.2865	13.0275	12.9322	11.843	16.3853	9.93364	13.1827	18.4038	19.3171	14.4403	12.4888	15.2154	14.9506	16.4703	14.2895	16.4391	12.9721	17.5185	10.8453	27.1768	12.7126	10.8674	18.7529	38.7229	14.5396	12.4046	16.2269	15.3771	5.577
3.75	18.9966	25.8073	20.7398	18.0384	14.6508	21.4925	6.82644	23.0734	17.3916	17.5913	16.0454	21.0543	12.8378	17.1572	24.4146	25.5317	19.1027	16.9648	19.8155	20.2948	21.6234	18.8123	21.705	16.8751	22.7564	14.2487	34.685	17.2357	14.1982	25.1793	48.2439	19.9038	16.549	21.0879	20.3215	6.85432
4	23.9115	31.7418	26.0094	22.2123	18.25	26.1376	8.8828	28.417	21.6485	21.7245	19.8736	25.1513	15.674	20.8428	29.8782	31.5879	23.1639	21.0632	23.8285	25.525	26.4904	22.8018	26.7901	20.2124	27.6942	17.043	41.3366	21.1929	17.3586	30.5729	57.1335	24.415	20.2019	25.6528	24.8359	8.06033
4.25	30.7351	39.7708	32.9355	27.883	23.5636	32.9182	12.3489	35.5375	27.3923	27.6056	25.209	31.2791	19.9759	26.5224	37.0169	39.3845	28.7489	26.8624	29.5386	32.7116	32.8659	28.9115	33.8877	25.5082	34.3045	21.3614	49.9151	26.7818	21.8909	38.295	67.9706	31.5913	25.4108	31.6234	31.1252	9.39306
4.5	36.707	47.0162	39.4064	32.9469	28.2827	38.8988	14.7339	41.9739	32.4135	32.5448	29.6804	36.2753	23.5686	31.2829	43.3578	46.3762	33.4892	31.7868	34.5276	38.7583	38.3139	33.7696	40.3573	30.5207	40.2078	25.1014	57.6005	32.0714	25.2881	45.3016	78.0802	37.6251	29.4736	36.8075	36.6043	10.758
4.75	42.4851	54.4778	45.6134	37.5863	32.8816	44.9157	16.9868	48.187	37.4199	37.2425	34.1421	41.3281	26.9714	35.7199	49.4003	53.4644	37.9059	36.8386	39.1538	44.4147	43.8478	39.074	47.0098	35.3134	45.5744	28.3108	65.0019	36.7484	27.9463	52.3729	87.833	43.7597	33.8172	42.0436	41.935	12.1518
5	48.5582	61.1546	51.6978	42.3627	37.5947	50.7315	19.5379	54.4281	42.1644	41.8297	38.1933	46.093	30.6031	40.2295	55.4318	60.0533	42.3742	41.8732	43.5797	50.2165	48.8136	44.2255	53.1941	40.4689	50.3943	31.6321	72.4665	41.839	31.3343	58.7286	97.7338	50.1213	37.954	47.1283	47.1983	13.4553
5.25	54.3638	68.6666	57.8338	47.272	42.5808	57.0572	22.4787	61.514	47.5452	46.6957	43.2233	51.118	34.2306	44.9946	61.9741	67.2865	47.2322	47.3592	47.841	56.5541	54.7576	49.6312	59.5772	44.7982	55.6703	34.9814	80.2732	47.2843	35.2888	66.4687	107.499	56.4185	42.4988	52.1361	52.7972	14.7979
5.5	60.2721	75.4933	63.6813	52.0852	47.312	63.246	24.8406	68.0215	52.3364	51.1904	47.5519	55.7882	37.6541	49.3398	68.2277	73.6664	51.614	52.3859	51.7516	62.1918	60.0182	54.8005	65.7436	50.0057	60.3289	37.9781	87.3471	52.3039	37.9449	73.7234	116.757	62.3227	47.0094	57.3112	58.0072	16.1062
5.75	67.1539	83.6675	70.4308	57.9039	53.1059	70.7598	27.4561	75.952	57.973	56.7466	52.7255	61.7706	41.9892	55.0992	75.4585	81.8037	56.9744	58.5249	56.6273	68.6791	66.4608	61.4469	73.5716	56.5417	65.6909	41.7667	96.0736	58.1922	41.1747	81.925	128.022	68.946	52.2145	63.7665	64.3116	17.6902
6	74.0602	91.7079	77.5243	63.2796	58.7518	78.0316	30.273	83.8337	63.2605	62.0526	57.6459	67.3024	46.2182	60.2084	82.648	89.5868	62.2424	64.1431	61.2568	75.1903	72.8452	67.5887	80.4768	62.6213	70.6469	45.3837	104.186	64.3244	44.1309	90.5642	138.657	75.298	57.7233	70.0941	70.4047	19.2166
6.25	80.2146	98.4706	83.253	68.0042	63.5356	84.2941	32.2972	90.3057	67.5882	66.4701	61.7455	71.8773	49.6674	65.0994	88.5795	96.3294	66.7689	69.0455	64.845	79.9068	78.1501	73.0672	86.9638	68.6805	75.0372	48.2899	110.415	69.0637	46.046	97.9526	147.738	81.0727	62.0858	75.4229	75.5378	20.5551
6.5	84.5286	102.782	87.3375	71.3606	67.0476	88.5544	34.0785	95.3514	70.5319	69.7654	64.8338	75.227	52.2439	68.6399	92.7073	100.877	69.8697	72.6987	67.2556	83.7225	81.7011	76.8302	91.5268	72.1687	77.8963	50.0219	115.65	72.552	47.3373	102.719	154.638	84.6656	65.1979	78.9799	79.1559	21.5588
6.75	90.7895	109.856	93.8755	76.3193	72.3179	95.3467	36.6007	102.652	75.8574	74.9682	69.3151	80.6194	56.029	73.9375	99.3369	107.933	75.1538	78.1328	71.444	89.5583	87.5172	82.9962	98.4724	78.2748	82.7009	53.3581	122.687	78.2102	50.0056	110.323	164.184	91.0463	70.5093	85.0849	84.8651	22.9033
7	94.9479	113.918	98.1537	78.7514	75.5376	99.31	37.7494	106.802	78.5175	77.9241	71.7987	83.5821	58.1352	76.947	103.193	111.972	77.9943	81.3455	73.3067	92.7964	90.8138	86.6602	102.363	81.6677	85.1068	54.5147	127.478	81.4493	51.2622	115.093	169.805	94.4454	73.3766	88.3617	88.0906	23.8461
7.25	101.544	121.382	105.244	83.6139	80.9219	105.57	40.6423	114.264	83.4755	83.2387	76.6171	89.0099	62.3542	82.4409	109.945	119.16	83.1053	86.7796	77.3589	98.8551	96.4237	92.3747	109.004	86.9776	90.2685	57.9218	135.146	86.9119	54.4471	122.661	179.41	100.566	78.9783	94.0306	93.8425	25.191
7.5	105.447	125.707	109.333	86.2566	84.1328	109.39	42.1677	118.509	86.2014	86.1945	79.4393	92.2431	64.7756	85.8111	113.185	123.232	86.1108	89.8413	79.6072	101.944	99.3128	96.0525	113.215	90.1833	92.8811	59.319	139.114	89.9296	56.1967	126.9	184.804	104.287	82.0221	96.9582	97.0795	25.9649
7.75	109.086	129.821	112.784	88.7112	86.8228	113.066	43.0761	123.248	88.8823	89.1517	81.5987	95.4893	66.9855	89.2864	116.711	127.699	89.2414	92.9705	81.3337	105.076	102.439	99.6151	117.605	93.1516	95.7965	60.7376	143.375	92.7188	57.5278	131.198	190.488	107.776	84.9558	100.299	100.257	26.9034
8	113.593	134.536	116.467	91.5763	90.4209	117.415	44.8426	128.796	92.0689	92.8097	84.9992	99.4753	70.1112	93.3335	121.324	133.165	92.6127	96.5435	84.1812	109.597	106.119	103.899	122.301	95.8728	99.4742	62.3595	148.309	96.2954	60.3963	135.879	197.43	111.623	88.4702	103.003	104.097	27.8599
8.25	117.499	139.238	120.878	94.677	93.6379	121.488	46.6603	133.684	95.4215	96.3433	87.9756	102.802	72.5425	96.7383	125.397	137.379	95.9984	99.9953	86.6168	112.543	109.892	107.276	126.16	99.9568	102.294	64.6698	152.148	99.2837	62.3052	140.191	203.646	115.602	91.9504	107.226	107.65	28.6545
8.5	120.759	142.725	124.433	97.0297	96.3026	124.585	47.7091	137.171	97.5966	98.4059	90.1509	105.97	74.5102	99.632	128.271	140.566	98.5816	102.363	88.1473	114.922	112.289	110.38	130.075	103.08	104.566	66.0306	155.074	101.763	63.2933	143.579	208.708	118.842	94.3812	109.86	110.346	29.3852
8.75	122.945	145.423	126.427	98.5282	98.0784	127.044	48.6002	140.017	99.2211	100.382	91.9134	108.13	75.9494	101.762	130.595	143.19	100.501	104.097	89.3466	116.792	114.282	112.537	132.7	105.273	106.701	67.1255	157.358	103.516	64.6111	145.912	212.695	121.064	96.2219	111.76	112.373	29.9158
9	127.108	150.378	130.446	101.623	101.374	131.314	50.1363	145.458	102.835	103.956	94.8664	112.123	78.6163	105.546	135.053	147.967	104.161	107.542	91.7017	120.476	118.141	116.678	137.225	108.618	110.146	69.1075	162.165	106.804	66.5139	151.089	219.538	125.396	99.871	115.253	116.154	30.933
9.25	128.8	151.788	132.139	102.641	102.847	132.908	51.0059	147.617	103.913	105.234	96.4008	113.754	80.185	107.18	136.857	149.988	105.313	109.237	92.5938	122.092	119.438	117.862	138.958	109.664	111.33	69.6559	164.056	108.067	68.2176	152.982	221.83	126.71	101.243	115.88	117.6	31.2049
9.5	127.686	151.689	131.424	101.768	102.137	132.618	50.5302	146.857	103.115	104.393	95.6752	112.964	79.1887	106.446	136.381	149.12	104.76	108.265	91.8008	120.718	118.62	116.961	138.07	109.329	110.346	68.9275	162.175	107.333	67.0927	151.902	221.628	126.313	100.799	115.69	116.845	31.227
9.75	130.734	154.56	134.442	104.166	104.49	135.702	51.6401	150.743	105.417	106.833	97.9404	116.323	81.5164	109.383	139.78	152.317	107.36	110.67	93.2768	123.672	121.446	120.487	141.693	112.104	113.233	70.8041	165.05	109.685	68.9556	155.145	226.408	129.571	103.888	118.094	119.633	31.821
10.25	132.678	156.632	136.525	105.133	105.782	137.555	52.3867	153.012	106.763	108.109	98.9917	117.978	82.1319	110.73	142.22	153.647	108.665	112.095	93.9522	124.488	122.913	121.849	143.273	113.161	114.213	71.4168	166.072	110.96	69.5099	156.263	230.041	131.14	105.532	119.462	121.038	32.3028
10.5	130.859	154.591	135.124	103.758	104.41	135.924	51.6426	150.844	105.402	106.369	97.756	116.218	80.7914	109.034	140.854	151.763	107.011	110.637	92.327	122.457	121.172	119.769	141.339	111.406	112.173	70.154	163.665	109.274	68.6882	154.598	228.221	129.796	104.397	118.011	119.425	32.0688
10.75	131.135	155.13	135.299	104.095	104.732	136.352	52.5832	151.327	105.777	106.527	98.1361	116.874	81.635	109.681	141.951	152.05	107.445	110.947	92.5579	122.88	121.898	120.295	141.494	111.237	112.515	70.5886	164.06	109.546	69.2047	154.982	229.281	129.872	104.765	118.479	119.863	32.0984
11	131.062	155.116	135.535	104.115	104.72	136.767	52.4841	151.734	105.872	106.789	98.5163	116.86	81.572	109.792	142.43	151.962	107.517	110.695	92.4653	122.683	121.784	120.315	141.77	111.271	112.015	70.5476	162.84	109.264	69.4701	154.934	229.635	130.23	104.845	118.73	119.892	32.1127
11.25	130.596	154.875	135.025	103.231	104.155	136.308	51.9928	150.725	105.469	105.79	97.8361	116.126	80.8113	109.142	141.722	151.033	106.681	109.918	91.4032	121.96	121.173	119.532	140.783	110.307	111.39	69.4582	161.91	108.532	68.8576	154.034	228.685	129.289	104.133	117.827	119.138	32.0879
11.5	131.284	155.751	135.86	103.762	104.937	137.183	52.8302	152.043	106.469	106.432	98.4649	117.098	81.489	110.072	143.256	151.977	107.253	110.445	91.9882	122.489	121.993	120.311	141.838	111.111	112.013	70.1409	162.51	109.082	69.8845	155.406	231.281	130.075	104.856	118.672	120.008	32.3464
11.75	126.7	150.313	131.195	100.092	101.165	132.609	51.3065	146.79	102.694	102.045	95.0486	112.385	78.2812	105.905	138.538	146.549	103.24	106.474	88.375	117.61	117.726	115.031	136.456	106.509	107.506	67.1713	156.518	105.021	67.1294	149.715	224.409	125.518	100.913	114.747	115.638	31.4006
12	121.862	145.138	126.23	96.0527	96.8192	127.794	49.4136	140.522	98.3375	97.1846	90.7011	106.918	74.6172	100.634	133.102	139.933	98.4478	101.627	83.8631	112.333	112.279	109.724	130.645	101.478	102.058	63.3845	149.369	100.263	63.7761	144.221	217.523	119.61	96.2674	110.293	110.659	30.5454
12.25	118.932	141.512	123.178	93.3832	93.979	124.476	48.3054	136.126	95.1595	93.9266	87.8789	103.035	72.0705	97.2594	129.332	135.794	95.0228	98.4597	80.5603	108.662	108.922	105.911	126.386	98.15	98.3048	60.6788	144.552	96.9771	61.6416	140.039	212.731	115.904	93.0054	106.983	107.272	29.9464
12.5	117.451	140.408	121.465	92.1571	92.6074	122.938	48.3194	133.582	94.1022	92.4989	86.1941	100.294	70.5583	94.8509	127.457	133.444	93.2677	97.2184	78.5985	106.745	107.265	103.262	123.812	96.3388	96.1428	58.7453	142.067	95.9926	61.3007	138.251	210.672	114.074	91.5234	105.403	105.559	29.6684
12.75	115.922	136.959	119.529	90.1789	91.1223	120.712	47.482	130.856	92.5617	90.3358	84.7437	98.458	69.2426	92.9894	124.975	131.196	90.6402	95.4123	76.7554	104.056	105.039	100.102	121.659	95.104	93.8901	57.2987	140.077	94.0356	60.7035	135.389	206.562	111.609	89.5784	102.911	103.473	29.114
13	113.938	134.853	117.559	88.6385	89.5056	118.73	46.8288	128.823	91.0704	88.6133	83.2396	96.4043	68.19	91.2224	123.479	129.188	88.8546	93.3088	75.4679	102.185	103.845	98.0787	119.562	94.3555	92.271	55.8951	136.376	91.6807	59.9318	133.847	204.609	109.547	87.8876	101.923	101.762	28.8133
13.25	113.076	133.849	116.689	88.1463	89.0504	118.116	47.2252	128.569	90.5309	88.0934	83.0824	95.9193	68.0083	90.9316	122.892	128.643	88.2679	92.5882	74.7206	101.045	103.727	97.0691	118.996	94.5939	91.5476	55.3429	133.916	90.4227	60.09	132.437	203.776	108.726	87.3695	101.671	101.151	28.567
13.5	110.594	131.44	113.997	85.8788	86.9248	115.635	45.9195	125.497	88.0471	85.4418	80.7582	93.6376	66.2207	88.6921	120.073	125.689	85.764	90.0159	72.5344	98.1338	101.41	94.5136	116.075	93.1719	89.43	53.1669	130.47	88.0695	58.6119	129.581	200.021	105.594	84.8932	99.2622	98.6813	28.1499
13.75	110.419	131.373	113.981	86.0593	87.1546	115.666	46.5034	125.616	88.0981	85.6108	80.7771	93.4319	66.2306	88.9916	120.464	125.784	86.0105	89.7406	72.5703	97.905	102.122	93.7672	116.09	93.8772	89.5252	52.8442	129.594	87.758	59.2019	129.683	200.732	105.14	84.6825	99.3017	98.7267	28.1625
14	106.208	126.643	109.315	82.4722	83.478	111.272	44.2959	120.612	84.0816	81.7937	77.4636	89.3104	63.158	85.1309	115.59	120.71	82.4844	85.9993	69.1826	93.6215	97.7474	89.2874	111.177	90.6405	85.7667	49.3	123.687	84.6089	56.5418	124.955	194.185	100.666	80.7867	95.5458	94.6388	27.3688
14.25	97.9258	117.964	101.234	76.9411	77.0923	103.307	42.5756	111.043	77.4732	75.6857	72.0179	81.8882	58.2099	78.1962	108.175	110.371	77.1931	79.9421	64.7677	86.2138	91.2213	81.1654	101.899	84.5124	79.2235	45.0339	112.728	78.9317	53.7581	115.993	181.954	93.9671	74.9478	89.225	87.7287	25.3939
14.5	90.1464	111.003	93.4134	71.7626	70.745	95.7958	40.336	102.417	71.5071	69.8166	66.8133	75.2858	53.4749	71.9862	100.601	101.662	71.4779	73.6395	60.0281	78.727	84.7927	73.3333	94.4115	79.0851	73.0691	41.2901	103.628	73.4726	50.222	107.435	170.496	87.4229	69.4505	83.2217	81.2344	23.771
14.75	84.1676	106.227	87.2974	67.756	66.1016	90.4887	37.6866	95.0163	66.7177	65.3759	62.6011	71.1512	49.9071	67.84	94.7443	95.6927	67.3782	69.0895	56.0173	73.6261	79.7952	68.3372	88.9391	75.7849	69.0451	38.2617	96.0687	69.261	47.3505	100.422	161.933	83.0022	65.8146	78.2082	76.3855	22.5931
15	81.9324	104.166	84.83	66.4246	64.6379	88.6386	37.173	89.6844	65.0509	63.9116	61.289	69.8438	48.8768	66.7312	92.1537	93.0121	66.356	67.469	54.4313	71.7421	77.9578	66.6944	86.6765	75.4971	67.9237	37.2404	92.0671	68.2834	47.0749	98.1495	158.119	81.5587	64.678	76.1619	74.6011	21.8649
15.25	77.6958	100.201	80.5487	63.2411	61.6918	85.0413	35.5081	81.1897	61.7242	60.8959	58.1954	67.0803	46.6968	64.1956	86.9218	88.3286	63.5475	63.7875	51.1438	68.1501	74.155	63.9831	82.3552	72.9755	65.0926	34.8704	86.0367	65.4387	44.9343	93.0746	151.608	77.9327	62.0498	72.0297	70.9506	20.851
15.5	71.6787	92.9731	74.8007	58.5341	57.3386	79.4606	32.9917	70.1394	57.2659	56.3819	53.6892	62.6328	43.1365	60.1838	79.9654	81.6853	59.266	58.7373	46.6733	62.9063	68.8804	59.7388	76.1824	68.2525	60.5918	31.2413	77.6573	60.8793	41.6208	86.9744	142.176	72.6564	57.9339	66.0546	65.6259	19.5121
15.75	66.9155	87.6631	70.1707	54.5683	54.2609	75.157	31.5936	60.1018	54.2815	53.1192	50.5124	59.3877	40.8378	57.5743	74.6748	76.2133	56.387	55.0479	43.4337	58.9961	64.7056	57.1606	71.2532	64.902	57.5051	28.9236	71.3478	57.7544	39.7752	81.8724	134.919	68.7078	54.8541	61.6163	61.6528	18.381
16	60.4293	78.5292	63.4367	49.0798	49.2309	68.5998	28.6965	49.1599	48.899	48.3291	45.6684	54.5297	37.4168	53.2537	66.7381	68.5553	51.3334	49.2865	38.4229	52.9332	57.9567	52.7808	64.1005	59.2875	52.6235	25.3458	62.9635	52.3454	36.1198	74.49	123.857	63.407	50.0057	55.3271	55.6805	16.8679
16.25	55.9942	72.8658	58.0198	45.7869	46.0002	64.6517	27.4949	41.4064	45.3891	45.0404	41.9459	50.9172	35.5479	50.804	61.2206	63.2723	48.4049	45.325	34.7509	49.0393	53.8996	50.9827	58.6903	54.2141	49.3772	22.4703	56.2075	49.1374	34.217	69.9502	116.678	59.0724	46.6678	50.535	51.6464	15.8921
16.5	50.3572	64.3907	51.7502	41.0447	41.3502	58.7962	25.0842	33.662	40.859	40.6563	37.3309	46.468	32.5077	47.2541	54.5418	56.3875	43.5978	40.1126	30.3098	43.0027	47.9442	47.1173	52.0327	48.3579	44.8256	19.1845	48.7357	44.0347	30.8882	63.2112	107.163	53.4064	41.7967	44.7645	46.2625	14.6643
16.75	45.3465	56.7175	46.7607	37.038	37.5322	53.4154	23.1633	27.243	36.7793	36.6481	33.6183	42.9126	29.9104	44.0702	48.5088	50.1251	39.1927	35.484	26.6127	37.1984	42.6962	43.5018	46.8354	44.4681	40.6275	17.3349	42.2297	39.863	28.1239	57.317	99.178	48.3596	38.0679	40.2142	41.6792	13.5882
17	39.268	48.5547	40.3006	32.0552	32.6359	46.7027	20.4645	20.7677	31.3406	31.7115	28.6964	37.5544	26.1925	39.7217	41.7016	43.0149	33.7327	30.0483	21.7522	30.6038	36.4789	39.2244	40.1329	38.1899	35.2165	13.7114	34.4399	34.582	24.7992	50.578	89.1034	41.7772	32.6597	34.2064	35.9388	12.4338
17.25	33.9736	41.6731	34.5056	27.9699	28.2794	40.9945	18.4403	15.4532	26.8805	26.926	24.4003	33.2642	23.4873	36.2536	36.3062	36.9158	28.9372	25.3489	17.6968	24.8548	31.3841	35.3793	34.1493	32.1959	30.9468	10.4778	28.0188	30.1732	22.3533	44.6327	80.345	35.9225	27.9252	28.8912	31.0399	11.45
17.5	31.1743	38.3924	31.3068	25.8629	26.0468	38.534	17.1908	13.5876	24.619	25.0564	22.3905	31.7701	22.5533	35.5735	33.7125	34.2676	26.6325	23.1573	15.8232	22.087	28.9594	34.7323	31.364	29.0546	29.6378	9.19724	25.5412	28.3512	21.4734	41.8352	76.3371	33.4739	25.6993	26.1545	28.8691	11.0244
17.75	27.7556	34.1188	28.03	23.2035	23.161	35.0688	15.2691	11.066	21.8162	22.2197	19.6204	29.0921	20.7258	33.0904	30.7713	30.597	23.486	20.4276	13.3439	18.3444	25.6147	32.4088	27.8483	25.8162	27.1602	7.13693	22.5854	26.0326	19.5992	38.3867	70.8286	29.8984	23.0198	23.1274	25.9021	10.4724
18	23.3597	29.0216	23.7248	19.8003	19.5015	30.3898	13.088	7.71375	17.8282	18.3347	16.1436	25.571	18.1891	30.1009	26.5547	25.8716	19.4291	16.6863	10.3571	13.6884	21.9195	29.1425	23.6604	21.5001	23.7898	4.68303	18.4454	22.065	17.278	33.1194	64.5316	25.1646	19.0482	19.3196	22.03	9.85174
18.25	19.1423	23.9267	19.5878	16.4613	15.6983	25.5681	11.4916	4.29866	14.1392	14.2787	12.3313	21.364	15.1837	26.3008	22.3	20.6831	15.4247	13.0803	6.8822	8.83836	17.9623	25.3993	19.4322	17.5618	19.3497	1.96984	13.8031	18.3015	14.2676	28.318	58.532	20.1247	15.1353	16.1343	18.0374	9.30942
18.5	16.4572	20.9423	17.1428	14.2791	13.3505	22.6608	10.1736	2.68046	11.8846	12.0769	10.0441	19.3632	13.4251	24.3195	20.0251	17.9099	12.8953	10.9674	4.93344	5.76777	15.7642	23.4103	16.9387	15.1028	17.2855	0.239701	11.6701	15.9518	12.7946	25.0395	54.9587	17.3813	12.7424	13.9275	15.7208	9.00835
18.75	14.2879	18.2839	14.9509	12.112	10.773	19.5278	8.78287	0.36484	9.03165	9.3241	7.34887	16.0881	11.392	21.1869	17.2489	14.6174	9.80108	8.62793	2.44112	2.69038	13.0788	20.184	13.3768	11.7064	13.9287	-2.2599	9.2021	13.5137	10.9878	21.821	49.6012	13.9231	9.8239	11.2631	12.9127	8.53578
19	11.9546	15.804	13.019	10.2624	8.62212	16.7292	7.74643	-1.03082	6.90752	7.39991	5.3142	13.9734	9.93696	18.9727	15.2611	12.2862	7.50803	6.82494	0.714581	0.299404	11.1793	17.914	10.841	9.26062	11.8718	-3.48825	7.57377	11.3336	9.88945	18.7664	45.6833	11.4145	7.69479	9.33775	10.817	8.12464
19.25	8.82723	12.4055	9.96983	7.57376	5.70951	13.2594	5.88002	-3.2819	3.77104	4.27835	2.43375	10.6494	7.32974	15.508	12.1645	8.82752	4.4785	3.85456	-1.8932	-3.03572	8.50407	14.851	7.45477	5.89601	8.49862	-6.12589	4.65201	7.96809	7.43954	14.9106	41.5184	7.96327	4.4366	6.71179	7.74672	7.84183
19.5	5.59482	9.26665	7.13443	5.02967	3.03436	9.83873	4.27375	-5.5181	1.1135	1.37842	-0.257736	7.39223	4.91	12.1857	9.41684	5.6944	1.56602	1.62993	-4.44979	-6.0272	6.05915	11.4882	4.11539	2.54464	5.08648	-8.55461	1.9171	5.0231	5.22544	11.3194	37.1109	4.57814	1.35679	4.34232	4.84762	7.50006
19.75	1.67484	5.64281	3.59537	2.02424	0.360306	6.12801	2.13729	-7.52513	-2.24084	-1.85164	-3.20545	4.33159	2.54666	8.81351	6.7977	2.7083	-1.63872	-1.14378	-7.24712	-9.13777	3.63954	8.21449	0.747144	-0.421017	1.71151	-11.224	-1.07989	1.51402	2.81535	7.40345	33.2083	0.720851	-1.68507	1.96947	1.77366	7.27259
20	0.0199295	4.05852	2.3177	0.804847	-1.17141	4.35627	1.54433	-8.46246	-3.44339	-3.05967	-4.31726	2.51361	1.22273	6.71245	5.31601	1.18184	-2.95683	-2.32218	-8.27978	-10.5336	2.50946	6.21355	-1.13322	-2.38665	-0.177678	-12.3413	-2.39517	-0.250895	1.68941	5.27036	30.7331	-0.840848	-3.34927	0.888126	0.29208	7.02347
20.25	-2.16235	2.0407	0.727562	-0.928542	-2.7777	2.62078	0.227933	-9.29059	-4.90529	-4.64375	-5.89542	0.886675	-0.0588967	4.74451	4.22298	-0.132694	-4.47341	-3.93323	-9.4486	-11.8264	1.58059	4.49358	-2.7949	-3.73355	-2.18381	-13.8579	-3.58911	-2.19058	-0.0132703	3.63784	28.6422	-2.4808	-4.85028	-0.445193	-1.25856	6.88852
20.5	-4.90878	-0.434678	-1.25838	-2.85499	-4.87647	0.2643	-1.09094	-10.3719	-6.6888	-6.21052	-7.09794	-0.808295	-1.71962	2.69536	2.42084	-2.10115	-6.44584	-5.44359	-10.7568	-13.594	0.160717	2.09691	-4.78557	-5.37349	-4.28421	-15.1562	-5.2781	-4.59744	-1.55671	1.30932	26.0725	-4.36076	-6.69475	-2.14122	-3.11386	6.67217
20.75	-8.03465	-3.34931	-3.98114	-5.13498	-7.44303	-2.59622	-3.02177	-11.9959	-9.1475	-8.63124	-9.31931	-3.14609	-3.95521	-0.016638	0.29031	-4.21185	-9.03988	-7.72958	-12.698	-15.717	-1.6135	-0.565902	-7.31624	-7.55007	-6.93397	-16.8835	-7.26558	-7.03545	-3.92291	-1.75729	22.9034	-7.22764	-9.01552	-4.18074	-5.50717	6.47375
21	-8.99509	-3.77369	-5.24878	-5.70581	-8.54918	-3.45461	-3.49498	-12.9291	-10.3483	-9.94576	-10.9436	-4.92271	-5.18042	-1.62587	-0.410876	-5.67817	-9.78073	-8.90955	-14.4463	-17.0082	-2.27534	-1.38755	-8.58607	-8.87932	-8.73341	-18.7107	-8.80897	-8.01135	-5.98593	-2.39466	22.1943	-8.88672	-10.471	-4.49147	-6.67	6.65762
21.25	-10.4653	-4.77574	-6.39143	-6.74802	-9.8171	-4.97375	-4.55949	-13.6852	-11.6226	-11.3961	-12.1748	-6.27259	-6.41808	-3.25174	-1.43727	-6.87815	-11.0981	-10.0502	-15.0672	-18.0323	-3.06627	-2.56833	-9.83024	-9.47598	-10.3325	-19.7618	-9.75296	-9.30216	-7.2507	-4.24966	20.3611	-10.2136	-11.8714	-5.68807	-7.88582	6.53146
21.5	-11.7699	-5.74004	-7.32577	-7.59967	-10.7741	-5.97247	-5.11281	-14.2759	-12.5805	-12.3458	-12.9495	-7.45809	-7.43426	-4.61539	-2.29075	-8.0323	-12.0229	-10.6795	-15.9071	-19.0215	-3.76482	-3.90394	-10.9352	-10.5078	-11.6551	-20.521	-10.4057	-10.3888	-8.21637	-5.05539	19.2951	-11.2241	-12.8449	-6.52874	-8.84015	6.4968
22	-10.3879	-3.72107	-5.43781	-5.6331	-9.19246	-4.21008	-2.83595	-11.8395	-10.7667	-10.1887	-10.961	-5.83224	-5.38781	-3.29566	-0.0174503	-5.80514	-10.1188	-8.72548	-13.7219	-17.3246	-1.15286	-2.31703	-8.95804	-8.07788	-9.93092	-18.5148	-8.16346	-8.62215	-6.05535	-3.31464	21.3601	-9.67975	-11.1902	-4.55588	-6.8993	6.53128
22.25	-10.3434	-3.51746	-4.75963	-5.18429	-8.77787	-3.81831	-2.7608	-10.8236	-10.3699	-9.67353	-10.4614	-5.12628	-4.82538	-2.75593	0.677391	-5.06912	-9.78	-8.08515	-12.9954	-16.9155	-0.38977	-1.50429	-8.18716	-6.92163	-9.45409	-18.0298	-7.48884	-8.31589	-5.5623	-3.10569	21.8664	-9.19541	-10.8182	-3.97849	-6.3662	6.53755
22.5	-9.8191	-2.38959	-4.31599	-4.30171	-8.28155	-3.12482	-1.88623	-10.1791	-9.87456	-9.27485	-10.1575	-5.00163	-4.37827	-2.47241	1.36747	-4.66721	-9.03625	-7.48887	-12.7579	-16.4893	0.355602	-1.1234	-7.73952	-6.22082	-9.13681	-17.5056	-7.10784	-7.77603	-5.12847	-2.42773	22.4383	-8.81368	-10.416	-3.27341	-5.83544	6.5909

## Sheet: Figure2F
Saturation mutagenesis screening and recombination of linker content on the extracellular surface of cultured mammalian cells with the Asp leader sequence based on the RGEPO0.5
	Screening ΔF/F(%)
Relative brightness	Linker1	Linker2.1	Linker2.2	Linker2.3	RGEPO0.5	Combination
0.21528	2.38698												RGEPO1
0.45195	1.9763												RGEPO2
0.29275	1.81398												RGEPO0.5
0.40203	1.83383
0.55044	1.40444
0.66452	1.4693
0.86104	1.30742
0.49955	1.04184
0.54217	1.40689
0.77063	1.133
0.96931	0.9016
1.22936	0.78192
0.71673	1.00375
0.9542	1.30419
0.77216	0.5617
0.42826	0.88795
0.17838	1.51643
0.32401	0.8857
0.26317	1.28607
3.10005		0.61403
4.82777		0.70994
2.98503		1.02708
3.35428		0.89051
1.99699		1.31013
2.34397		0.99952
2.91537		1.05139
3.92551		0.75713
5.36464		0.50462
2.46396		0.5244
2.37738		0.60521
1.20251		0.6289
1.472		0.66161
0.62229		0.26824
0.62968		1.04861
1.11116		1.34126
2.48636		0.99398
3.33133		0.69853
2.74421		0.46205
3.59231			0.87904
3.74209			0.81366
4.56399			0.72137
4.64453			0.71625
2.83679			0.77851
4.92699			0.59715
4.38252			0.53301
4.9436			0.64853
3.84236			1.00002
4.56634			0.85007
3.64908			0.91186
2.34909			1.08768
4.76466			0.4077
1.71241			0.86068
2.32108			0.94751
1.84055			0.84014
2.09696			0.91186
5.18199			0.46302
2.72449			0.98793
1.04469				0.78949
1.90893				0.63314
2.02034				0.8073
1.50228				0.6424
2.16504				0.57348
1.04062				1.40292
2.83541				0.69264
1.93101				0.75083
1.53524				0.72987
3.4479				0.52462
2.41077				0.47555
1.6128				1.29841
1.3565				1.02267
0.87935				0.89618
1.34244				0.58752
0.53091				1.2102
1.11781				0.84872
1.53557				0.82699
2.27793				0.68004
1					1
0.11019						1.17779
0.09429						1.23926
0.08737						1.6092
0.13327						1.75803
0.14163						1.84622
0.24528						2.18498
0.102						2.12583

[truncated: 63 more sheets: Figure 2H, Supplementary Figure9A, Supplementary Figure9B, Figure2I, Figure2K, Supplementary Figure9C, Supplementary Figure9D, Supplementary Figure9F, Supplementary Figure9G, Figure2L, Supplementary Figure10B, Supplementary Figure10C, Supplementary Figure10D, Supplementary Figure10E, Supplementary Figure10F, Supplementary Figure11, Figure3A, Figure3B, Supplementary Figure12, Figure3C …]
